# Supplementary material for: High-throughput screening reveals diverse lambdoid prophage inducers
Source: Microbiol Spectr. 2025 Oct 27;13(12):e01707-25. doi: 10.1128/spectrum.01707-25 (PMC12671112; doi:10.1128/spectrum.01707-25)
Supplement: Data Set S1 — All raw data used to generate figures and tables. [file spectrum.01707-25-s0001.xlsx]

## Sheet: Figure 1a.K12
	Rep 1																											rep 2
K12 T6
	Plate 1																											Plate 1
			1	2	3	4	5	6	7	8	9	10	11	12	13	14	15	16	17	18	19	20	21	22	23	24				1	2	3	4	5	6	7	8	9	10	11	12	13	14	15	16	17	18	19	20
		A	0.042	0.043	0.458	0.442	0.455	0.405	0.477	0.512	0.504	0.479	0.486	0.462	0.424	0.468	0.486	0.508	0.505	0.472	0.495	0.553	0.525	0.521	0.523	0.19			A	0.042	0.043	0.455	0.22	0.436	0.443	0.348	0.49	0.501	0.488	0.472	0.47	0.432	0.423	0.475	0.478	0.489	0.463	0.485	0.49
		B	0.041	0.043	0.444	0.443	0.424	0.404	0.471	0.493	0.502	0.477	0.457	0.463	0.425	0.41	0.487	0.493	0.504	0.481	0.505	0.49	0.499	0.515	0.522	0.209			B	0.041	0.042	0.436	0.433	0.427	0.434	0.459	0.466	0.464	0.465	0.458	0.492	0.426	0.438	0.434	0.499	0.485	0.479	0.486	0.494
		C	0.042	0.042	0.442	0.468	0.468	0.458	0.476	0.478	0.483	0.454	0.458	0.48	0.437	0.453	0.486	0.502	0.478	0.508	0.498	0.516	0.477	0.474	0.531	0.205			C	0.042	0.04	0.446	0.473	0.454	0.443	0.483	0.485	0.456	0.469	0.441	0.477	0.462	0.462	0.494	0.521	0.487	0.485	0.506	0.522
		D	0.042	0.043	0.443	0.453	0.462	0.457	0.433	0.5	0.485	0.462	0.459	0.463	0.461	0.442	0.487	0.493	0.486	0.473	0.475	0.434	0.492	0.485	0.508	0.244			D	0.042	0.041	0.458	0.456	0.427	0.476	0.472	0.483	0.462	0.469	0.466	0.478	0.468	0.426	0.458	0.52	0.464	0.48	0.484	0.476
		E	0.042	0.042	0.421	0.46	0.469	0.459	0.442	0.49	0.453	0.433	0.42	0.42	0.463	0.479	0.436	0.42	0.285	0.431	0.449	0.44	0.473	0.497	0.462	0.246			E	0.045	0.041	0.457	0.458	0.463	0.479	0.409	0.419	0.408	0.403	0.413	0.432	0.481	0.46	0.418	0.434	0.282	0.398	0.418	0.437
		F	0.046	0.043	0.437	0.453	0.411	0.434	0.467	0.437	0.417	0.435	0.418	0.412	0.443	0.437	0.43	0.424	0.415	0.419	0.426	0.438	0.477	0.481	0.438	0.246			F	0.042	0.044	0.444	0.465	0.476	0.411	0.441	0.415	0.404	0.43	0.423	0.424	0.499	0.492	0.435	0.426	0.41	0.409	0.422	0.434
		G	0.042	0.044	0.447	0.407	0.423	0.441	0.467	0.462	0.486	0.463	0.415	0.403	0.466	0.463	0.469	0.463	0.458	0.449	0.432	0.466	0.467	0.441	0.525	0.257			G	0.043	0.04	0.448	0.491	0.466	0.456	0.459	0.482	0.472	0.448	0.458	0.401	0.485	0.477	0.481	0.479	0.466	0.458	0.487	0.471
		H	0.045	0.045	0.429	0.448	0.446	0.46	0.456	0.467	0.469	0.483	0.417	0.437	0.445	0.419	0.452	0.451	0.469	0.435	0.402	0.451	0.45	0.471	0.5	0.269			H	0.042	0.04	0.414	0.413	0.428	0.429	0.453	0.469	0.473	0.44	0.454	0.401	0.437	0.469	0.445	0.464	0.435	0.464	0.446	0.469
		I	0.042	0.044	0.409	0.419	0.408	0.41	0.407	0.413	0.436	0.419	0.415	0.412	0.402	0.419	0.491	0.514	0.454	0.415	0.417	0.433	0.5	0.52	0.531	0.289			I	0.042	0.042	0.436	0.418	0.426	0.408	0.424	0.436	0.4	0.421	0.41	0.401	0.428	0.494	0.481	0.507	0.422	0.471	0.432	0.434
		J	0.044	0.043	0.413	0.418	0.448	0.421	0.428	0.398	0.434	0.409	0.416	0.418	0.414	0.418	0.475	0.478	0.418	0.42	0.423	0.436	0.497	0.504	0.505	0.287			J	0.042	0.047	0.411	0.415	0.41	0.419	0.428	0.422	0.422	0.414	0.414	0.413	0.435	0.414	0.478	0.487	0.439	0.402	0.417	0.433
		K	0.043	0.043	0.405	0.412	0.411	0.44	0.407	0.413	0.446	0.464	0.429	0.476	0.415	0.431	0.406	0.412	0.457	0.417	0.459	0.495	0.48	0.444	0.46	0.248			K	0.043	0.041	0.409	0.425	0.475	0.43	0.417	0.47	0.451	0.401	0.41	0.47	0.475	0.466	0.414	0.414	0.455	0.434	0.465	0.511
		L	0.043	0.045	0.412	0.415	0.412	0.391	0.406	0.437	0.41	0.466	0.439	0.416	0.423	0.418	0.421	0.429	0.432	0.427	0.475	0.455	0.465	0.459	0.466	0.245			L	0.041	0.042	0.432	0.416	0.419	0.416	0.416	0.421	0.419	0.411	0.433	0.446	0.445	0.451	0.409	0.419	0.441	0.417	0.448	0.465
		M	0.044	0.044	0.427	0.406	0.408	0.394	0.411	0.413	0.468	0.469	0.441	0.468	0.393	0.422	0.472	0.457	0.446	0.42	0.468	0.47	0.456	0.512	0.492	0.265			M	0.043	0.043	0.404	0.424	0.423	0.41	0.435	0.42	0.471	0.425	0.449	0.467	0.432	0.409	0.476	0.513	0.435	0.449	0.489	0.481
		N	0.043	0.045	0.429	0.409	0.397	0.412	0.431	0.403	0.434	0.426	0.471	0.463	0.413	0.441	0.461	0.459	0.457	0.448	0.496	0.485	0.483	0.452	0.5	0.283			N	0.043	0.044	0.41	0.416	0.429	0.402	0.422	0.431	0.426	0.42	0.455	0.464	0.445	0.423	0.462	0.475	0.453	0.462	0.52	0.51
		O	0.045	0.042	0.434	0.427	0.436	0.399	0.444	0.473	0.432	0.453	0.43	0.398	0.395	0.44	0.402	0.486	0.446	0.49	0.417	0.428	0.445	0.424	0.448	0.213			O	0.042	0.043	0.42	0.413	0.435	0.416	0.469	0.47	0.42	0.459	0.372	0.402	0.431	0.431	0.436	0.439	0.482	0.468	0.464	0.435
		P	0.042	0.042	0.431	0.433	0.418	0.418	0.413	0.431	0.469	0.439	0.415	0.392	0.405	0.412	0.415	0.413	0.475	0.484	0.4	0.428	0.43	0.393	0.446	0.205			P	0.042	0.042	0.399	0.395	0.415	0.407	0.414	0.408	0.448	0.43	0.372	0.374	0.413	0.401	0.387	0.405	0.465	0.465	0.418	0.439
																									0.491063
	Plate 2																											Plate 2
			1	2	3	4	5	6	7	8	9	10	11	12	13	14	15	16	17	18	19	20	21	22	23	24				1	2	3	4	5	6	7	8	9	10	11	12	13	14	15	16	17	18	19	20
		A	0.042	0.042	0.436	0.413	0.434	0.396	0.472	0.474	0.489	0.494	0.477	0.466	0.404	0.473	0.479	0.508	0.487	0.511	0.505	0.53	0.512	0.52	0.515	0.189			A	0.042	0.042	0.255	0.235	0.439	0.468	0.442	0.466	0.458	0.468	0.453	0.491	0.473	0.463	0.49	0.474	0.481	0.475	0.477	0.488
		B	0.041	0.041	0.418	0.417	0.413	0.413	0.462	0.447	0.476	0.452	0.45	0.454	0.415	0.41	0.486	0.505	0.473	0.461	0.49	0.497	0.513	0.516	0.517	0.184			B	0.041	0.042	0.424	0.416	0.42	0.422	0.468	0.453	0.463	0.452	0.477	0.471	0.446	0.44	0.475	0.488	0.481	0.469	0.489	0.498
		C	0.041	0.042	0.447	0.438	0.4	0.416	0.462	0.476	0.457	0.428	0.461	0.469	0.415	0.439	0.485	0.49	0.473	0.446	0.476	0.485	0.426	0.417	0.493	0.306			C	0.042	0.041	0.429	0.431	0.405	0.421	0.454	0.479	0.452	0.459	0.463	0.465	0.453	0.423	0.471	0.515	0.448	0.446	0.483	0.488
		D	0.042	0.042	0.404	0.406	0.386	0.415	0.431	0.483	0.44	0.45	0.461	0.454	0.431	0.429	0.472	0.504	0.449	0.467	0.449	0.489	0.499	0.495	0.479	0.312			D	0.042	0.041	0.411	0.419	0.373	0.426	0.489	0.465	0.458	0.46	0.463	0.48	0.436	0.411	0.476	0.485	0.434	0.422	0.433	0.489
		E	0.042	0.041	0.468	0.458	0.468	0.463	0.385	0.45	0.416	0.409	0.455	0.411	0.48	0.467	0.41	0.413	0.423	0.416	0.416	0.431	0.479	0.468	0.454	0.258			E	0.041	0.041	0.447	0.456	0.466	0.442	0.402	0.441	0.398	0.393	0.451	0.412	0.485	0.472	0.407	0.406	0.408	0.394	0.393	0.411
		F	0.042	0.041	0.461	0.463	0.453	0.449	0.411	0.422	0.408	0.407	0.425	0.401	0.47	0.475	0.398	0.425	0.43	0.417	0.423	0.43	0.355	0.452	0.435	0.275			F	0.042	0.041	0.453	0.469	0.469	0.451	0.421	0.402	0.403	0.396	0.424	0.402	0.479	0.474	0.403	0.405	0.407	0.394	0.398	0.417
		G	0.042	0.041	0.307	0.421	0.448	0.41	0.473	0.446	0.414	0.417	0.408	0.413	0.431	0.439	0.472	0.458	0.478	0.438	0.498	0.206	0.467	0.466	0.471	0.246			G	0.042	0.04	0.293	0.433	0.46	0.421	0.456	0.465	0.403	0.461	0.413	0.452	0.48	0.458	0.441	0.439	0.462	0.431	0.449	0.213
		H	0.043	0.044	0.416	0.458	0.438	0.445	0.452	0.439	0.437	0.444	0.349	0.411	0.412	0.452	0.447	0.426	0.482	0.424	0.424	0.422	0.449	0.449	0.487	0.259			H	0.042	0.041	0.419	0.467	0.439	0.466	0.47	0.441	0.444	0.412	0.361	0.449	0.439	0.455	0.425	0.445	0.472	0.45	0.435	0.435
		I	0.047	0.042	0.418	0.407	0.4	0.411	0.402	0.412	0.405	0.405	0.404	0.409	0.395	0.408	0.471	0.468	0.417	0.413	0.406	0.431	0.5	0.48	0.522	0.279			I	0.042	0.041	0.419	0.417	0.45	0.406	0.416	0.434	0.433	0.425	0.412	0.399	0.441	0.433	0.46	0.465	0.433	0.409	0.406	0.417
		J	0.042	0.042	0.408	0.407	0.4	0.396	0.398	0.401	0.434	0.4	0.406	0.392	0.435	0.412	0.476	0.462	0.448	0.411	0.416	0.435	0.477	0.494	0.489	0.283			J	0.042	0.041	0.406	0.412	0.407	0.419	0.434	0.443	0.422	0.413	0.398	0.396	0.43	0.416	0.465	0.486	0.429	0.424	0.401	0.413
		K	0.043	0.043	0.414	0.4	0.393	0.436	0.394	0.44	0.428	0.397	0.471	0.444	0.4	0.403	0.401	0.402	0.422	0.413	0.415	0.43	0.441	0.442	0.462	0.259			K	0.041	0.041	0.392	0.429	0.429	0.403	0.4	0.427	0.425	0.448	0.471	0.466	0.417	0.41	0.428	0.402	0.41	0.432	0.434	0.426
		L	0.042	0.042	0.427	0.416	0.418	0.411	0.422	0.409	0.434	0.416	0.402	0.457	0.417	0.408	0.407	0.407	0.422	0.474	0.422	0.437	0.442	0.489	0.476	0.262			L	0.041	0.04	0.42	0.412	0.407	0.439	0.404	0.425	0.405	0.404	0.401	0.454	0.421	0.405	0.394	0.405	0.443	0.409	0.41	0.44
		M	0.043	0.042	0.435	0.408	0.407	0.389	0.419	0.426	0.473	0.454	0.463	0.451	0.39	0.426	0.471	0.475	0.456	0.469	0.467	0.481	0.412	0.442	0.485	0.271			M	0.041	0.04	0.397	0.415	0.419	0.397	0.454	0.454	0.406	0.419	0.447	0.47	0.414	0.404	0.456	0.491	0.46	0.434	0.456	0.461
		N	0.042	0.043	0.451	0.403	0.388	0.382	0.44	0.415	0.441	0.435	0.466	0.448	0.403	0.399	0.467	0.472	0.43	0.424	0.456	0.468	0.405	0.453	0.51	0.275			N	0.041	0.041	0.406	0.415	0.406	0.389	0.437	0.433	0.399	0.419	0.461	0.461	0.424	0.388	0.467	0.48	0.416	0.444	0.459	0.493
		O	0.045	0.044	0.417	0.412	0.417	0.385	0.407	0.463	0.481	0.441	0.426	0.409	0.388	0.42	0.406	0.455	0.455	0.452	0.464	0.389	0.424	0.408	0.417	0.232			O	0.042	0.041	0.408	0.413	0.401	0.407	0.42	0.43	0.445	0.435	0.382	0.39	0.409	0.401	0.423	0.384	0.422	0.447	0.428	0.419
		P	0.045	0.047	0.404	0.419	0.396	0.39	0.429	0.386	0.459	0.452	0.384	0.426	0.406	0.411	0.408	0.404	0.436	0.485	0.417	0.399	0.473	0.392	0.433	0.233			P	0.043	0.041	0.392	0.392	0.402	0.406	0.386	0.471	0.406	0.397	0.366	0.391	0.436	0.402	0.367	0.387	0.454	0.441	0.393	0.411
																									0.477812
	Plate 3																											Plate 3
			1	2	3	4	5	6	7	8	9	10	11	12	13	14	15	16	17	18	19	20	21	22	23	24				1	2	3	4	5	6	7	8	9	10	11	12	13	14	15	16	17	18	19	20
		A	0.042	0.042	0.415	0.239	0.455	0.436	0.469	0.492	0.487	0.483	0.483	0.482	0.451	0.407	0.486	0.505	0.489	0.447	0.499	0.508	0.525	0.531	0.512	0.181			A	0.041	0.042	0.212	0.216	0.387	0.424	0.344	0.468	0.453	0.457	0.443	0.394	0.437	0.469	0.439	0.433	0.412	0.459	0.486	0.49
		B	0.041	0.042	0.425	0.431	0.42	0.418	0.475	0.49	0.455	0.455	0.479	0.447	0.444	0.418	0.487	0.502	0.473	0.499	0.497	0.509	0.497	0.527	0.508	0.199			B	0.042	0.046	0.431	0.412	0.406	0.417	0.459	0.467	0.476	0.442	0.454	0.443	0.399	0.397	0.475	0.481	0.432	0.454	0.472	0.504
		C	0.041	0.041	0.42	0.437	0.413	0.42	0.445	0.486	0.439	0.431	0.468	0.486	0.445	0.459	0.479	0.516	0.468	0.432	0.488	0.453	0.513	0.483	0.492	0.341			C	0.041	0.046	0.429	0.443	0.401	0.409	0.43	0.468	0.435	0.424	0.464	0.453	0.401	0.414	0.472	0.512	0.449	0.425	0.441	0.44
		D	0.042	0.041	0.434	0.422	0.46	0.422	0.476	0.465	0.462	0.438	0.474	0.209	0.442	0.416	0.476	0.485	0.444	0.449	0.425	0.456	0.476	0.5	0.48	0.335			D	0.041	0.04	0.407	0.41	0.401	0.385	0.455	0.484	0.406	0.42	0.461	0.214	0.403	0.401	0.461	0.483	0.452	0.43	0.417	0.435
		E	0.043	0.041	0.399	0.427	0.455	0.47	0.409	0.409	0.404	0.398	0.427	0.422	0.458	0.466	0.46	0.423	0.418	0.421	0.41	0.435	0.447	0.43	0.452	0.303			E	0.041	0.041	0.437	0.471	0.46	0.447	0.359	0.454	0.413	0.399	0.435	0.4	0.464	0.454	0.401	0.398	0.403	0.403	0.409	0.424
		F	0.042	0.041	0.447	0.468	0.461	0.461	0.394	0.401	0.402	0.41	0.411	0.406	0.452	0.413	0.442	0.419	0.386	0.407	0.408	0.43	0.466	0.215	0.448	0.295			F	0.043	0.041	0.467	0.418	0.459	0.441	0.391	0.405	0.397	0.395	0.394	0.393	0.45	0.448	0.392	0.387	0.394	0.403	0.406	0.403
		G	0.044	0.042	0.405	0.466	0.442	0.449	0.445	0.479	0.464	0.434	0.449	0.409	0.438	0.454	0.442	0.443	0.46	0.381	0.476	0.361	0.486	0.492	0.46	0.278			G	0.041	0.043	0.425	0.459	0.446	0.424	0.442	0.466	0.447	0.441	0.437	0.447	0.428	0.434	0.458	0.409	0.444	0.328	0.394	0.365
		H	0.049	0.041	0.436	0.456	0.456	0.453	0.439	0.476	0.44	0.457	0.402	0.404	0.462	0.475	0.433	0.453	0.441	0.457	0.446	0.396	0.474	0.515	0.453	0.287			H	0.042	0.046	0.437	0.432	0.455	0.448	0.443	0.449	0.448	0.43	0.39	0.389	0.465	0.421	0.416	0.425	0.436	0.426	0.41	0.401
		I	0.054	0.043	0.402	0.408	0.432	0.388	0.392	0.425	0.415	0.404	0.401	0.386	0.468	0.413	0.473	0.512	0.415	0.409	0.444	0.431	0.496	0.371	0.521	0.313			I	0.041	0.041	0.411	0.418	0.42	0.402	0.382	0.45	0.412	0.393	0.396	0.389	0.42	0.391	0.458	0.489	0.419	0.41	0.396	0.42
		J	0.055	0.043	0.409	0.402	0.396	0.411	0.392	0.442	0.407	0.422	0.393	0.407	0.426	0.411	0.482	0.478	0.435	0.429	0.444	0.427	0.494	0.413	0.502	0.316			J	0.042	0.041	0.415	0.408	0.406	0.402	0.428	0.397	0.407	0.408	0.395	0.383	0.424	0.416	0.457	0.479	0.406	0.42	0.405	0.41
		K	0.051	0.041	0.395	0.415	0.42	0.421	0.379	0.424	0.407	0.398	0.46	0.463	0.421	0.418	0.413	0.418	0.405	0.409	0.441	0.432	0.44	0.464	0.474	0.294			K	0.04	0.045	0.405	0.408	0.396	0.413	0.378	0.468	0.402	0.407	0.472	0.461	0.425	0.42	0.383	0.407	0.445	0.443	0.438	0.433
		L	0.051	0.041	0.406	0.412	0.402	0.403	0.397	0.413	0.397	0.414	0.422	0.414	0.418	0.418	0.165	0.425	0.407	0.47	0.428	0.467	0.462	0.466	0.477	0.291			L	0.046	0.041	0.427	0.412	0.399	0.391	0.385	0.394	0.399	0.408	0.448	0.389	0.431	0.397	0.197	0.395	0.405	0.451	0.422	0.459
		M	0.047	0.041	0.399	0.41	0.406	0.39	0.459	0.48	0.424	0.44	0.466	0.468	0.414	0.4	0.434	0.45	0.421	0.403	0.458	0.46	0.408	0.414	0.494	0.265			M	0.041	0.041	0.401	0.409	0.404	0.39	0.434	0.419	0.438	0.408	0.453	0.442	0.372	0.399	0.462	0.462	0.413	0.44	0.427	0.462
		N	0.044	0.042	0.415	0.404	0.394	0.419	0.437	0.44	0.398	0.422	0.471	0.472	0.414	0.384	0.405	0.444	0.453	0.419	0.485	0.474	0.469	0.388	0.397	0.281			N	0.041	0.041	0.416	0.395	0.386	0.404	0.424	0.41	0.427	0.414	0.438	0.432	0.382	0.418	0.476	0.476	0.431	0.434	0.461	0.472
		O	0.042	0.041	0.425	0.424	0.385	0.43	0.398	0.438	0.464	0.454	0.392	0.387	0.401	0.402	0.437	0.448	0.446	0.436	0.421	0.479	0.407	0.439	0.403	0.255			O	0.041	0.041	0.43	0.414	0.396	0.361	0.467	0.446	0.412	0.439	0.397	0.403	0.395	0.402	0.406	0.411	0.406	0.443	0.403	0.405
		P	0.042	0.041	0.394	0.398	0.392	0.395	0.396	0.411	0.481	0.408	0.349	0.402	0.396	0.41	0.424	0.384	0.464	0.438	0.409	0.451	0.415	0.385	0.428	0.24			P	0.042	0.042	0.385	0.387	0.374	0.381	0.409	0.376	0.467	0.439	0.388	0.377	0.367	0.384	0.358	0.354	0.477	0.48	0.369	0.416
																									0.468813
	Plate 4																											Plate 4
			1	2	3	4	5	6	7	8	9	10	11	12	13	14	15	16	17	18	19	20	21	22	23	24				1	2	3	4	5	6	7	8	9	10	11	12	13	14	15	16	17	18	19	20
		A	0.042	0.042	0.418	0.448	0.285	0.415	0.459	0.474	0.455	0.429	0.454	0.456	0.433	0.441	0.481	0.481	0.468	0.466	0.481	0.503	0.509	0.517	0.507	0.176			A	0.041	0.043	0.242	0.246	0.431	0.435	0.332	0.471	0.431	0.452	0.471	0.464	0.377	0.401	0.468	0.478	0.427	0.437	0.488	0.499
		B	0.041	0.042	0.44	0.421	0.428	0.413	0.48	0.478	0.473	0.473	0.453	0.464	0.388	0.424	0.475	0.5	0.461	0.485	0.472	0.5	0.512	0.509	0.511	0.203			B	0.041	0.041	0.418	0.416	0.408	0.428	0.462	0.469	0.461	0.411	0.447	0.458	0.412	0.408	0.471	0.473	0.482	0.472	0.472	0.488
		C	0.042	0.042	0.431	0.427	0.425	0.406	0.44	0.472	0.473	0.423	0.47	0.465	0.411	0.431	0.487	0.451	0.469	0.452	0.44	0.453	0.427	0.436	0.485	0.342			C	0.04	0.039	0.431	0.447	0.402	0.389	0.442	0.476	0.453	0.416	0.469	0.451	0.399	0.411	0.449	0.452	0.437	0.422	0.458	0.429
		D	0.043	0.042	0.419	0.416	0.41	0.393	0.449	0.477	0.468	0.429	0.454	0.452	0.4	0.408	0.455	0.461	0.435	0.437	0.446	0.449	0.454	0.435	0.476	0.384			D	0.041	0.04	0.421	0.413	0.411	0.407	0.462	0.472	0.436	0.427	0.454	0.409	0.398	0.393	0.449	0.454	0.454	0.41	0.449	0.419
		E	0.045	0.042	0.441	0.47	0.472	0.445	0.371	0.446	0.401	0.447	0.406	0.392	0.48	0.456	0.443	0.404	0.41	0.404	0.403	0.381	0.441	0.458	0.448	0.357			E	0.04	0.04	0.436	0.466	0.464	0.439	0.379	0.423	0.403	0.423	0.383	0.388	0.468	0.454	0.4	0.392	0.404	0.394	0.413	0.361
		F	0.042	0.041	0.455	0.412	0.459	0.448	0.397	0.405	0.386	0.397	0.399	0.405	0.442	0.446	0.397	0.415	0.412	0.402	0.4	0.427	0.441	0.449	0.445	0.338			F	0.046	0.04	0.462	0.453	0.431	0.443	0.396	0.405	0.391	0.394	0.392	0.393	0.439	0.45	0.384	0.399	0.391	0.384	0.39	0.397
		G	0.042	0.042	0.429	0.404	0.442	0.424	0.398	0.458	0.44	0.428	0.454	0.404	0.45	0.467	0.466	0.443	0.429	0.437	0.448	0.208	0.471	0.472	0.442	0.319			G	0.04	0.041	0.398	0.403	0.438	0.443	0.439	0.437	0.442	0.441	0.456	0.39	0.434	0.411	0.443	0.426	0.44	0.402	0.431	0.243
		H	0.044	0.041	0.435	0.461	0.416	0.429	0.441	0.46	0.424	0.428	0.426	0.404	0.446	0.408	0.428	0.414	0.431	0.423	0.447	0.445	0.435	0.427	0.449	0.32			H	0.041	0.041	0.453	0.459	0.433	0.453	0.433	0.432	0.431	0.423	0.392	0.442	0.451	0.456	0.417	0.4	0.4	0.453	0.395	0.436
		I	0.044	0.043	0.416	0.41	0.406	0.393	0.39	0.416	0.431	0.413	0.392	0.396	0.398	0.393	0.476	0.451	0.42	0.403	0.408	0.419	0.483	0.478	0.5	0.37			I	0.045	0.042	0.406	0.412	0.399	0.393	0.395	0.409	0.408	0.42	0.391	0.39	0.397	0.389	0.463	0.44	0.407	0.401	0.398	0.403
		J	0.045	0.042	0.42	0.399	0.413	0.392	0.43	0.403	0.411	0.449	0.392	0.389	0.423	0.393	0.463	0.466	0.387	0.405	0.405	0.423	0.466	0.488	0.49	0.379			J	0.041	0.043	0.45	0.408	0.403	0.402	0.409	0.413	0.411	0.402	0.398	0.388	0.398	0.392	0.444	0.472	0.408	0.386	0.391	0.395
		K	0.043	0.051	0.432	0.405	0.398	0.398	0.374	0.398	0.403	0.413	0.474	0.439	0.399	0.412	0.416	0.433	0.408	0.422	0.408	0.441	0.437	0.436	0.463	0.326			K	0.04	0.043	0.412	0.423	0.399	0.398	0.378	0.404	0.406	0.399	0.466	0.437	0.39	0.395	0.377	0.4	0.415	0.46	0.417	0.426
		L	0.042	0.042	0.405	0.403	0.416	0.404	0.385	0.399	0.396	0.394	0.438	0.438	0.391	0.4	0.4	0.399	0.401	0.42	0.417	0.426	0.421	0.443	0.455	0.331			L	0.041	0.041	0.418	0.406	0.4	0.39	0.393	0.406	0.417	0.391	0.444	0.384	0.39	0.406	0.387	0.385	0.422	0.407	0.408	0.426
		M	0.048	0.042	0.405	0.423	0.388	0.405	0.424	0.428	0.438	0.441	0.474	0.455	0.38	0.405	0.459	0.48	0.463	0.409	0.445	0.466	0.41	0.403	0.475	0.363			M	0.04	0.04	0.406	0.421	0.399	0.397	0.417	0.42	0.431	0.417	0.457	0.442	0.374	0.415	0.488	0.472	0.414	0.471	0.423	0.442
		N	0.043	0.041	0.413	0.398	0.391	0.386	0.434	0.429	0.46	0.43	0.467	0.447	0.39	0.4	0.473	0.483	0.412	0.461	0.431	0.43	0.407	0.412	0.467	0.365			N	0.041	0.04	0.419	0.402	0.4	0.386	0.417	0.415	0.445	0.41	0.466	0.438	0.401	0.38	0.438	0.469	0.427	0.431	0.446	0.456
		O	0.042	0.043	0.402	0.404	0.398	0.384	0.458	0.406	0.483	0.459	0.393	0.403	0.418	0.394	0.418	0.418	0.422	0.414	0.385	0.425	0.434	0.473	0.425	0.278			O	0.041	0.041	0.416	0.408	0.397	0.363	0.41	0.425	0.444	0.427	0.426	0.397	0.403	0.364	0.408	0.396	0.425	0.433	0.392	0.406
		P	0.042	0.041	0.389	0.387	0.388	0.383	0.435	0.451	0.45	0.469	0.372	0.403	0.378	0.381	0.365	0.319	0.416	0.475	0.381	0.446	0.455	0.428	0.381	0.277			P	0.042	0.042	0.381	0.375	0.368	0.371	0.432	0.384	0.4	0.371	0.359	0.363	0.381	0.389	0.357	0.352	0.454	0.451	0.37	0.391
																									0.463687
	Plate 5																											Plate 5
			1	2	3	4	5	6	7	8	9	10	11	12	13	14	15	16	17	18	19	20	21	22	23	24				1	2	3	4	5	6	7	8	9	10	11	12	13	14	15	16	17	18	19	20
		A	0.042	0.042	0.176	0.467	0.449	0.458	0.363	0.491	0.481	0.445	0.458	0.473	0.422	0.427	0.48	0.496	0.464	0.407	0.502	0.513	0.465	0.536	0.491	0.169			A	0.041	0.043	0.176	0.446	0.424	0.396	0.453	0.478	0.435	0.445	0.468	0.468	0.444	0.443	0.471	0.479	0.489	0.448	0.474	0.519
		B	0.041	0.042	0.427	0.43	0.409	0.412	0.47	0.483	0.42	0.442	0.452	0.485	0.425	0.402	0.474	0.504	0.484	0.428	0.487	0.491	0.485	0.499	0.505	0.185			B	0.041	0.042	0.426	0.418	0.413	0.401	0.465	0.472	0.457	0.433	0.446	0.444	0.399	0.416	0.468	0.495	0.429	0.438	0.496	0.495
		C	0.041	0.041	0.422	0.473	0.429	0.429	0.452	0.48	0.436	0.424	0.466	0.489	0.431	0.429	0.479	0.489	0.445	0.445	0.438	0.425	0.443	0.488	0.484	0.333			C	0.04	0.039	0.419	0.455	0.401	0.428	0.44	0.471	0.428	0.432	0.457	0.456	0.414	0.423	0.441	0.461	0.43	0.436	0.452	0.402
		D	0.042	0.042	0.441	0.406	0.388	0.412	0.475	0.457	0.411	0.459	0.456	0.465	0.419	0.403	0.466	0.479	0.44	0.416	0.42	0.453	0.5	0.485	0.463	0.363			D	0.04	0.04	0.427	0.384	0.408	0.396	0.43	0.49	0.462	0.414	0.405	0.419	0.403	0.414	0.442	0.45	0.429	0.421	0.405	0.442
		E	0.043	0.041	0.414	0.467	0.465	0.315	0.373	0.414	0.387	0.396	0.395	0.401	0.475	0.453	0.415	0.404	0.397	0.382	0.39	0.429	0.446	0.459	0.441	0.321			E	0.04	0.042	0.444	0.458	0.466	0.304	0.362	0.421	0.388	0.388	0.386	0.384	0.46	0.448	0.4	0.406	0.389	0.395	0.395	0.398
		F	0.042	0.041	0.438	0.461	0.455	0.45	0.384	0.388	0.385	0.394	0.394	0.392	0.458	0.485	0.406	0.408	0.4	0.395	0.396	0.415	0.439	0.443	0.439	0.317			F	0.04	0.04	0.459	0.452	0.448	0.447	0.388	0.401	0.386	0.385	0.385	0.385	0.458	0.473	0.407	0.381	0.388	0.375	0.397	0.394
		G	0.044	0.041	0.421	0.465	0.457	0.443	0.449	0.409	0.439	0.425	0.418	0.465	0.473	0.437	0.462	0.412	0.444	0.443	0.445	0.471	0.468	0.472	0.462	0.303			G	0.04	0.041	0.427	0.462	0.449	0.419	0.43	0.451	0.438	0.451	0.428	0.394	0.469	0.427	0.434	0.442	0.439	0.415	0.427	0.475
		H	0.048	0.042	0.411	0.454	0.466	0.433	0.452	0.439	0.417	0.408	0.393	0.397	0.45	0.463	0.425	0.404	0.45	0.425	0.448	0.448	0.48	0.499	0.476	0.323			H	0.041	0.041	0.455	0.455	0.427	0.396	0.436	0.434	0.435	0.428	0.402	0.418	0.441	0.417	0.406	0.383	0.44	0.42	0.397	0.448
		I	0.054	0.042	0.41	0.409	0.41	0.378	0.41	0.431	0.417	0.411	0.395	0.381	0.419	0.431	0.47	0.458	0.462	0.412	0.397	0.415	0.483	0.483	0.491	0.358			I	0.04	0.041	0.398	0.417	0.401	0.395	0.409	0.431	0.414	0.417	0.389	0.387	0.389	0.388	0.487	0.462	0.418	0.407	0.381	0.39
		J	0.055	0.042	0.401	0.401	0.407	0.4	0.418	0.42	0.393	0.427	0.382	0.394	0.425	0.398	0.474	0.472	0.411	0.41	0.398	0.403	0.485	0.48	0.476	0.358			J	0.042	0.044	0.411	0.4	0.409	0.405	0.399	0.41	0.413	0.414	0.387	0.38	0.396	0.392	0.465	0.454	0.405	0.395	0.387	0.389
		K	0.051	0.041	0.4	0.424	0.433	0.418	0.392	0.425	0.408	0.405	0.461	0.458	0.417	0.419	0.466	0.396	0.458	0.437	0.43	0.423	0.395	0.426	0.434	0.304			K	0.044	0.041	0.442	0.4	0.408	0.399	0.381	0.422	0.439	0.383	0.459	0.457	0.391	0.403	0.432	0.382	0.467	0.487	0.396	0.455
		L	0.051	0.041	0.427	0.419	0.405	0.441	0.396	0.419	0.398	0.416	0.457	0.454	0.406	0.436	0.39	0.403	0.435	0.42	0.415	0.416	0.436	0.455	0.438	0.303			L	0.041	0.041	0.416	0.4	0.398	0.388	0.385	0.391	0.395	0.407	0.433	0.386	0.42	0.396	0.384	0.385	0.403	0.413	0.43	0.47
		M	0.047	0.041	0.399	0.413	0.432	0.428	0.414	0.46	0.407	0.448	0.424	0.466	0.408	0.401	0.483	0.466	0.458	0.445	0.46	0.472	0.407	0.414	0.47	0.384			M	0.04	0.042	0.396	0.421	0.396	0.402	0.418	0.42	0.416	0.418	0.453	0.453	0.37	0.389	0.47	0.477	0.446	0.421	0.447	0.454
		N	0.042	0.044	0.423	0.402	0.397	0.39	0.427	0.427	0.41	0.433	0.461	0.468	0.42	0.383	0.458	0.489	0.422	0.395	0.451	0.47	0.488	0.456	0.485	0.377			N	0.041	0.042	0.415	0.414	0.396	0.383	0.423	0.43	0.479	0.41	0.47	0.453	0.394	0.382	0.461	0.472	0.407	0.419	0.469	0.471
		O	0.041	0.041	0.399	0.416	0.403	0.399	0.439	0.43	0.475	0.43	0.385	0.37	0.392	0.395	0.428	0.391	0.433	0.409	0.431	0.413	0.425	0.462	0.387	0.282			O	0.041	0.044	0.398	0.415	0.395	0.378	0.371	0.448	0.465	0.464	0.386	0.391	0.362	0.395	0.391	0.423	0.433	0.418	0.397	0.397
		P	0.042	0.042	0.385	0.393	0.409	0.387	0.456	0.469	0.458	0.427	0.359	0.394	0.372	0.392	0.413	0.428	0.434	0.394	0.417	0.385	0.474	0.44	0.398	0.274			P	0.042	0.043	0.405	0.373	0.411	0.376	0.389	0.395	0.454	0.397	0.365	0.374	0.386	0.386	0.41	0.408	0.417	0.462	0.381	0.424
																									0.45875
	Plate 6																											Plate 6
			1	2	3	4	5	6	7	8	9	10	11	12	13	14	15	16	17	18	19	20	21	22	23	24				1	2	3	4	5	6	7	8	9	10	11	12	13	14	15	16	17	18	19	20
		A	0.042	0.042	0.431	0.318	0.451	0.432	0.458	0.504	0.453	0.467	0.478	0.458	0.44	0.412	0.489	0.481	0.442	0.422	0.515	0.51	0.512	0.51	0.497	0.191			A	0.041	0.042	0.431	0.448	0.428	0.409	0.457	0.483	0.459	0.462	0.468	0.455	0.443	0.419	0.466	0.489	0.494	0.477	0.493	0.503
		B	0.041	0.041	0.439	0.429	0.418	0.414	0.474	0.5	0.448	0.426	0.469	0.478	0.421	0.408	0.483	0.489	0.482	0.483	0.483	0.5	0.484	0.504	0.519	0.191			B	0.041	0.041	0.43	0.405	0.419	0.4	0.454	0.471	0.452	0.438	0.458	0.441	0.399	0.447	0.463	0.487	0.467	0.419	0.4	0.481
		C	0.041	0.041	0.443	0.459	0.416	0.415	0.453	0.488	0.455	0.452	0.451	0.482	0.428	0.413	0.48	0.44	0.452	0.452	0.471	0.46	0.477	0.49	0.475	0.333			C	0.04	0.04	0.425	0.441	0.411	0.402	0.44	0.48	0.43	0.394	0.472	0.452	0.435	0.407	0.485	0.483	0.446	0.447	0.456	0.432
		D	0.041	0.041	0.423	0.412	0.401	0.405	0.489	0.47	0.448	0.427	0.462	0.46	0.416	0.412	0.456	0.477	0.431	0.416	0.433	0.443	0.495	0.458	0.47	0.359			D	0.044	0.04	0.432	0.44	0.39	0.427	0.452	0.495	0.46	0.414	0.45	0.463	0.393	0.397	0.44	0.442	0.447	0.453	0.441	0.449
		E	0.042	0.041	0.452	0.461	0.448	0.444	0.379	0.408	0.385	0.383	0.395	0.395	0.438	0.454	0.392	0.406	0.412	0.39	0.391	0.418	0.456	0.479	0.434	0.313			E	0.04	0.04	0.454	0.45	0.467	0.45	0.414	0.421	0.397	0.383	0.404	0.384	0.419	0.464	0.403	0.381	0.397	0.391	0.388	0.399
		F	0.042	0.041	0.457	0.466	0.46	0.441	0.388	0.396	0.389	0.393	0.388	0.4	0.466	0.47	0.404	0.426	0.394	0.39	0.392	0.442	0.435	0.478	0.454	0.31			F	0.04	0.04	0.448	0.448	0.435	0.442	0.409	0.401	0.391	0.384	0.388	0.408	0.453	0.448	0.424	0.404	0.394	0.38	0.395	0.436
		G	0.043	0.041	0.405	0.459	0.467	0.453	0.457	0.448	0.454	0.454	0.41	0.445	0.456	0.322	0.467	0.397	0.43	0.426	0.379	0.409	0.445	0.448	0.443	0.331			G	0.04	0.041	0.437	0.458	0.464	0.447	0.386	0.424	0.437	0.44	0.416	0.403	0.441	0.301	0.442	0.422	0.441	0.394	0.421	0.439
		H	0.048	0.043	0.455	0.448	0.458	0.461	0.454	0.452	0.43	0.437	0.411	0.397	0.456	0.431	0.418	0.413	0.45	0.461	0.431	0.448	0.459	0.477	0.454	0.338			H	0.041	0.041	0.452	0.451	0.463	0.448	0.416	0.445	0.432	0.449	0.407	0.453	0.447	0.405	0.422	0.41	0.431	0.424	0.444	0.401
		I	0.054	0.041	0.397	0.401	0.416	0.39	0.399	0.428	0.431	0.408	0.392	0.388	0.422	0.425	0.484	0.461	0.408	0.409	0.404	0.415	0.456	0.489	0.502	0.348			I	0.04	0.041	0.408	0.423	0.414	0.403	0.41	0.434	0.451	0.425	0.395	0.389	0.402	0.397	0.467	0.454	0.414	0.397	0.387	0.39
		J	0.055	0.044	0.406	0.401	0.407	0.406	0.423	0.431	0.414	0.415	0.384	0.398	0.414	0.417	0.473	0.48	0.417	0.41	0.398	0.418	0.49	0.508	0.479	0.344			J	0.041	0.042	0.418	0.407	0.413	0.403	0.418	0.434	0.401	0.409	0.394	0.388	0.404	0.4	0.465	0.476	0.426	0.398	0.388	0.399
		K	0.052	0.041	0.406	0.43	0.438	0.311	0.363	0.414	0.407	0.405	0.465	0.47	0.459	0.417	0.401	0.402	0.471	0.438	0.421	0.468	0.424	0.441	0.447	0.307			K	0.042	0.044	0.416	0.433	0.41	0.311	0.401	0.422	0.397	0.415	0.471	0.418	0.395	0.443	0.387	0.384	0.467	0.468	0.408	0.418
		L	0.053	0.041	0.405	0.403	0.391	0.406	0.414	0.415	0.422	0.409	0.464	0.452	0.443	0.412	0.409	0.419	0.412	0.481	0.417	0.427	0.434	0.459	0.451	0.303			L	0.042	0.042	0.418	0.395	0.385	0.384	0.407	0.402	0.404	0.423	0.405	0.436	0.436	0.404	0.392	0.391	0.461	0.474	0.421	0.469
		M	0.047	0.042	0.394	0.415	0.4	0.395	0.424	0.453	0.425	0.42	0.472	0.478	0.423	0.409	0.465	0.48	0.415	0.429	0.47	0.488	0.417	0.409	0.469	0.349			M	0.04	0.04	0.432	0.415	0.396	0.39	0.45	0.43	0.441	0.404	0.453	0.457	0.377	0.409	0.478	0.452	0.415	0.409	0.467	0.479
		N	0.043	0.043	0.408	0.41	0.396	0.4	0.449	0.428	0.422	0.412	0.465	0.484	0.427	0.391	0.472	0.477	0.431	0.421	0.471	0.474	0.438	0.37	0.495	0.344			N	0.041	0.04	0.42	0.405	0.398	0.388	0.464	0.412	0.454	0.405	0.454	0.476	0.385	0.386	0.459	0.458	0.432	0.423	0.45	0.492
		O	0.042	0.041	0.394	0.434	0.396	0.41	0.424	0.474	0.387	0.43	0.393	0.451	0.387	0.387	0.446	0.395	0.452	0.446	0.414	0.397	0.425	0.424	0.39	0.303			O	0.041	0.041	0.402	0.419	0.392	0.371	0.439	0.474	0.454	0.448	0.419	0.394	0.373	0.418	0.411	0.413	0.433	0.462	0.438	0.444
		P	0.042	0.042	0.366	0.395	0.383	0.394	0.426	0.435	0.427	0.445	0.376	0.431	0.412	0.413	0.394	0.389	0.479	0.455	0.426	0.378	0.407	0.405	0.451	0.264			P	0.042	0.042	0.384	0.389	0.372	0.362	0.438	0.443	0.463	0.43	0.392	0.36	0.384	0.391	0.399	0.407	0.396	0.427	0.418	0.418
																									0.464375
	Plate 7																											Plate 7
			1	2	3	4	5	6	7	8	9	10	11	12	13	14	15	16	17	18	19	20	21	22	23	24				1	2	3	4	5	6	7	8	9	10	11	12	13	14	15	16	17	18	19	20
		A	0.042	0.042	0.427	0.298	0.445	0.405	0.465	0.488	0.498	0.474	0.471	0.468	0.425	0.45	0.49	0.524	0.452	0.466	0.498	0.526	0.516	0.531	0.52	0.186			A	0.042	0.045	0.447	0.46	0.46	0.447	0.441	0.478	0.466	0.472	0.473	0.476	0.426	0.427	0.484	0.506	0.502	0.43	0.469	0.455
		B	0.042	0.042	0.432	0.423	0.423	0.404	0.471	0.493	0.491	0.472	0.45	0.465	0.405	0.407	0.478	0.499	0.5	0.433	0.505	0.507	0.499	0.495	0.514	0.194			B	0.042	0.043	0.426	0.412	0.424	0.421	0.474	0.492	0.483	0.446	0.468	0.485	0.461	0.427	0.465	0.495	0.473	0.451	0.478	0.491
		C	0.041	0.042	0.431	0.471	0.445	0.468	0.451	0.484	0.488	0.478	0.506	0.464	0.425	0.436	0.494	0.466	0.478	0.473	0.443	0.456	0.483	0.415	0.497	0.348			C	0.041	0.042	0.438	0.467	0.446	0.446	0.451	0.476	0.449	0.456	0.462	0.486	0.455	0.433	0.459	0.484	0.449	0.446	0.427	0.455
		D	0.042	0.042	0.465	0.441	0.424	0.434	0.477	0.509	0.465	0.45	0.455	0.479	0.408	0.419	0.463	0.515	0.431	0.436	0.444	0.465	0.451	0.441	0.484	0.334			D	0.041	0.044	0.452	0.442	0.446	0.432	0.5	0.466	0.462	0.451	0.477	0.486	0.464	0.446	0.464	0.527	0.469	0.425	0.441	0.493
		E	0.042	0.042	0.444	0.478	0.475	0.464	0.41	0.453	0.417	0.421	0.463	0.408	0.468	0.47	0.419	0.432	0.418	0.424	0.419	0.427	0.473	0.458	0.433	0.315			E	0.041	0.041	0.452	0.477	0.479	0.472	0.399	0.428	0.407	0.406	0.411	0.466	0.477	0.461	0.463	0.464	0.437	0.396	0.398	0.409
		F	0.042	0.042	0.475	0.479	0.471	0.437	0.428	0.447	0.414	0.426	0.426	0.416	0.454	0.457	0.411	0.406	0.416	0.404	0.408	0.415	0.434	0.447	0.435	0.302			F	0.041	0.04	0.461	0.466	0.472	0.476	0.409	0.417	0.399	0.402	0.409	0.417	0.458	0.484	0.404	0.409	0.412	0.406	0.398	0.411
		G	0.041	0.054	0.447	0.444	0.453	0.436	0.46	0.48	0.438	0.449	0.445	0.42	0.446	0.47	0.437	0.414	0.447	0.444	0.485	0.424	0.472	0.459	0.43	0.307			G	0.041	0.041	0.431	0.463	0.467	0.475	0.451	0.438	0.486	0.455	0.43	0.476	0.466	0.469	0.455	0.48	0.458	0.468	0.453	0.468
		H	0.043	0.044	0.46	0.475	0.483	0.454	0.43	0.477	0.466	0.46	0.438	0.409	0.46	0.434	0.437	0.413	0.443	0.456	0.428	0.421	0.493	0.486	0.436	0.332			H	0.041	0.04	0.445	0.454	0.48	0.477	0.451	0.462	0.459	0.472	0.419	0.423	0.496	0.473	0.409	0.408	0.45	0.457	0.462	0.455
		I	0.043	0.042	0.415	0.422	0.418	0.409	0.423	0.437	0.425	0.429	0.43	0.406	0.417	0.423	0.491	0.473	0.447	0.414	0.401	0.429	0.434	0.446	0.497	0.318			I	0.041	0.04	0.415	0.445	0.432	0.419	0.405	0.444	0.435	0.431	0.454	0.394	0.432	0.43	0.478	0.48	0.412	0.43	0.401	0.413
		J	0.043	0.044	0.437	0.416	0.413	0.409	0.409	0.441	0.431	0.428	0.408	0.401	0.412	0.404	0.467	0.47	0.409	0.419	0.416	0.435	0.468	0.465	0.514	0.326			J	0.041	0.04	0.423	0.424	0.414	0.421	0.428	0.442	0.404	0.409	0.397	0.401	0.419	0.41	0.486	0.455	0.437	0.432	0.394	0.423
		K	0.044	0.043	0.44	0.421	0.406	0.421	0.413	0.419	0.48	0.41	0.472	0.461	0.419	0.416	0.401	0.403	0.459	0.445	0.449	0.483	0.484	0.44	0.459	0.293			K	0.041	0.041	0.415	0.434	0.436	0.439	0.458	0.444	0.423	0.431	0.471	0.478	0.437	0.432	0.409	0.406	0.414	0.402	0.421	0.487
		L	0.043	0.042	0.432	0.414	0.414	0.402	0.409	0.405	0.471	0.416	0.47	0.456	0.414	0.436	0.417	0.411	0.491	0.459	0.427	0.471	0.435	0.452	0.456	0.287			L	0.041	0.041	0.422	0.461	0.413	0.427	0.439	0.43	0.485	0.408	0.478	0.472	0.481	0.427	0.398	0.412	0.414	0.437	0.445	0.471
		M	0.042	0.042	0.408	0.43	0.407	0.413	0.441	0.458	0.489	0.441	0.475	0.469	0.409	0.432	0.482	0.478	0.467	0.425	0.484	0.495	0.458	0.468	0.495	0.341			M	0.041	0.042	0.404	0.415	0.428	0.412	0.467	0.482	0.451	0.446	0.468	0.465	0.443	0.412	0.486	0.507	0.444	0.408	0.463	0.485
		N	0.042	0.042	0.419	0.414	0.397	0.398	0.428	0.413	0.449	0.436	0.478	0.464	0.421	0.391	0.475	0.485	0.452	0.441	0.484	0.491	0.427	0.408	0.481	0.34			N	0.042	0.043	0.421	0.42	0.416	0.411	0.433	0.435	0.46	0.439	0.464	0.462	0.437	0.392	0.455	0.494	0.454	0.417	0.499	0.48
		O	0.041	0.041	0.418	0.427	0.414	0.375	0.432	0.41	0.476	0.415	0.395	0.407	0.391	0.387	0.406	0.4	0.427	0.495	0.456	0.463	0.426	0.453	0.448	0.279			O	0.043	0.044	0.397	0.416	0.414	0.419	0.43	0.477	0.453	0.453	0.4	0.4	0.401	0.412	0.398	0.449	0.442	0.457	0.467	0.439
		P	0.042	0.042	0.392	0.386	0.375	0.37	0.415	0.439	0.44	0.413	0.381	0.375	0.387	0.388	0.421	0.418	0.396	0.453	0.391	0.41	0.431	0.416	0.421	0.269			P	0.043	0.043	0.389	0.394	0.381	0.402	0.399	0.421	0.407	0.387	0.414	0.391	0.411	0.391	0.404	0.392	0.445	0.478	0.414	0.442
																									0.47
	Plate 8																											Plate 8
			1	2	3	4	5	6	7	8	9	10	11	12	13	14	15	16	17	18	19	20	21	22	23	24				1	2	3	4	5	6	7	8	9	10	11	12	13	14	15	16	17	18	19	20
		A	0.043	0.043	0.223	0.213	0.531	0.525	0.588	0.58	0.588	0.584	0.596	0.487	0.544	0.566	0.458	0.352	0.561	0.373	0.626	0.655	0.646	0.273	0.66	0.141			A	0.042	0.044	0.546	0.203	0.539	0.515	0.244	0.595	0.578	0.576	0.575	0.503	0.538	0.537	0.47	0.397	0.447	0.514	0.597	0.596
		B	0.042	0.042	0.539	0.199	0.523	0.505	0.575	0.532	0.579	0.576	0.599	0.582	0.522	0.495	0.59	0.624	0.613	0.591	0.613	0.597	0.621	0.553	0.649	0.153			B	0.044	0.042	0.519	0.203	0.514	0.505	0.564	0.574	0.58	0.582	0.555	0.552	0.523	0.524	0.577	0.603	0.592	0.581	0.598	0.603
		C	0.202	0.042	0.555	0.563	0.554	0.545	0.564	0.55	0.589	0.556	0.576	0.537	0.538	0.557	0.533	0.55	0.587	0.583	0.584	0.586	0.586	0.571	0.588	0.641			C	0.169	0.048	0.551	0.533	0.549	0.532	0.553	0.527	0.56	0.533	0.576	0.541	0.574	0.554	0.542	0.555	0.572	0.562	0.571	0.605
		D	0.044	0.042	0.554	0.592	0.536	0.554	0.511	0.615	0.551	0.555	0.567	0.563	0.539	0.556	0.533	0.549	0.552	0.58	0.574	0.6	0.601	0.618	0.588	0.612			D	0.144	0.046	0.534	0.568	0.559	0.548	0.515	0.597	0.576	0.523	0.571	0.546	0.55	0.567	0.559	0.547	0.598	0.539	0.574	0.563
		E	0.042	0.044	0.56	0.568	0.554	0.248	0.547	0.302	0.557	0.562	0.533	0.53	0.551	0.584	0.57	0.513	0.564	0.524	0.515	0.549	0.561	0.574	0.573	0.232			E	0.041	0.041	0.565	0.561	0.572	0.248	0.557	0.288	0.607	0.569	0.52	0.517	0.576	0.557	0.523	0.517	0.589	0.538	0.543	0.553
		F	0.043	0.043	0.525	0.555	0.517	0.514	0.578	0.574	0.528	0.55	0.507	0.523	0.549	0.485	0.527	0.514	0.559	0.174	0.507	0.532	0.591	0.59	0.604	0.591			F	0.041	0.041	0.524	0.553	0.562	0.536	0.57	0.574	0.539	0.543	0.513	0.527	0.568	0.473	0.52	0.525	0.528	0.174	0.535	0.532
		G	0.189	0.042	0.559	0.499	0.561	0.547	0.515	0.528	0.527	0.567	0.532	0.497	0.526	0.54	0.546	0.554	0.57	0.554	0.522	0.581	0.594	0.612	0.633	0.619			G	0.043	0.042	0.559	0.545	0.559	0.497	0.549	0.508	0.549	0.531	0.509	0.491	0.558	0.518	0.549	0.542	0.554	0.578	0.528	0.518
		H	0.045	0.042	0.555	0.507	0.194	0.534	0.522	0.508	0.561	0.569	0.404	0.541	0.609	0.585	0.431	0.574	0.578	0.589	0.495	0.499	0.611	0.579	0.631	0.621			H	0.112	0.048	0.527	0.52	0.199	0.506	0.51	0.539	0.53	0.508	0.425	0.509	0.611	0.5	0.473	0.601	0.57	0.576	0.566	0.505
		I	0.042	0.043	0.511	0.497	0.509	0.492	0.512	0.52	0.527	0.531	0.493	0.496	0.498	0.492	0.508	0.575	0.523	0.509	0.508	0.53	0.59	0.604	0.663	0.59			I	0.041	0.047	0.499	0.5	0.517	0.506	0.521	0.537	0.516	0.525	0.502	0.507	0.487	0.525	0.542	0.517	0.577	0.492	0.527	0.539
		J	0.145	0.214	0.521	0.508	0.526	0.498	0.506	0.534	0.527	0.516	0.449	0.491	0.524	0.513	0.549	0.564	0.565	0.51	0.538	0.539	0.591	0.614	0.609	0.652			J	0.041	0.042	0.52	0.514	0.499	0.504	0.526	0.524	0.506	0.502	0.456	0.495	0.507	0.5	0.536	0.533	0.535	0.524	0.553	0.544
		K	0.138	0.042	0.512	0.51	0.498	0.506	0.552	0.509	0.568	0.567	0.582	0.567	0.503	0.525	0.513	0.498	0.571	0.588	0.574	0.6	0.583	0.583	0.618	0.6			K	0.041	0.042	0.505	0.501	0.502	0.507	0.582	0.555	0.516	0.513	0.567	0.579	0.536	0.525	0.509	0.533	0.597	0.6	0.603	0.601
		L	0.045	0.042	0.515	0.523	0.509	0.488	0.535	0.215	0.523	0.332	0.579	0.558	0.504	0.501	0.531	0.498	0.511	0.53	0.611	0.593	0.583	0.584	0.568	0.623			L	0.042	0.042	0.527	0.501	0.498	0.483	0.503	0.216	0.576	0.318	0.566	0.567	0.528	0.494	0.523	0.5	0.586	0.534	0.597	0.579
		M	0.043	0.042	0.533	0.515	0.512	0.49	0.565	0.568	0.551	0.553	0.552	0.566	0.502	0.507	0.58	0.587	0.595	0.504	0.599	0.573	0.497	0.5	0.6	0.627			M	0.041	0.041	0.527	0.522	0.5	0.503	0.559	0.57	0.574	0.546	0.569	0.557	0.487	0.496	0.559	0.6	0.527	0.559	0.597	0.581
		N	0.182	0.042	0.542	0.516	0.48	0.492	0.513	0.558	0.578	0.517	0.572	0.574	0.504	0.515	0.58	0.582	0.582	0.556	0.592	0.615	0.506	0.476	0.624	0.222			N	0.042	0.043	0.519	0.533	0.483	0.478	0.539	0.549	0.561	0.498	0.58	0.559	0.494	0.511	0.572	0.588	0.543	0.542	0.602	0.594
		O	0.167	0.043	0.513	0.531	0.527	0.497	0.53	0.534	0.522	0.534	0.506	0.532	0.518	0.499	0.55	0.552	0.587	0.225	0.605	0.519	0.628	0.634	0.524	0.566			O	0.042	0.043	0.525	0.52	0.505	0.469	0.554	0.573	0.511	0.529	0.578	0.52	0.501	0.495	0.516	0.486	0.536	0.22	0.565	0.511
		P	0.044	0.043	0.618	0.541	0.057	0.517	0.55	0.563	0.592	0.595	0.486	0.532	0.229	0.571	0.535	0.504	0.589	0.583	0.545	0.519	0.583	0.636	0.58	0.653			P	0.042	0.042	0.609	0.53	0.057	0.506	0.574	0.578	0.593	0.529	0.483	0.491	0.228	0.547	0.484	0.483	0.571	0.587	0.588	0.528
																									0.607
	Plate 9																											Plate 9
			1	2	3	4	5	6	7	8	9	10	11	12	13	14	15	16	17	18	19	20	21	22	23	24				1	2	3	4	5	6	7	8	9	10	11	12	13	14	15	16	17	18	19	20
		A	0.042	0.043	0.564	0.169	0.553	0.541	0.296	0.607	0.341	0.587	0.597	0.553	0.548	0.568	0.615	0.624	0.492	0.487	0.628	0.664	0.653	0.667	0.664	0.153			A	0.043	0.043	0.548	0.56	0.56	0.553	0.587	0.604	0.61	0.588	0.595	0.056	0.55	0.611	0.502	0.181	0.272	0.521	0.512	0.443
		B	0.042	0.042	0.509	0.533	0.516	0.542	0.515	0.553	0.368	0.581	0.579	0.614	0.531	0.537	0.593	0.607	0.624	0.599	0.614	0.609	0.602	0.143	0.631	0.149			B	0.116	0.043	0.503	0.522	0.512	0.525	0.562	0.556	0.396	0.557	0.494	0.516	0.388	0.468	0.472	0.48	0.474	0.525	0.591	0.539
		C	0.114	0.042	0.54	0.566	0.567	0.58	0.543	0.544	0.566	0.484	0.578	0.595	0.609	0.203	0.56	0.561	0.596	0.582	0.558	0.487	0.559	0.607	0.627	0.641			C	0.108	0.102	0.526	0.56	0.56	0.554	0.532	0.535	0.563	0.521	0.587	0.046	0.579	0.199	0.547	0.48	0.625	0.539	0.535	0.432
		D	0.043	0.042	0.434	0.564	0.559	0.551	0.582	0.557	0.539	0.555	0.563	0.564	0.587	0.562	0.564	0.572	0.582	0.573	0.548	0.614	0.507	0.601	0.604	0.659			D	0.042	0.043	0.452	0.542	0.539	0.538	0.559	0.556	0.531	0.538	0.451	0.495	0.274	0.467	0.485	0.521	0.533	0.535	0.52	0.543
		E	0.043	0.042	0.574	0.55	0.559	0.548	0.559	0.565	0.518	0.55	0.51	0.557	0.567	0.571	0.537	0.538	0.547	0.267	0.503	0.563	0.546	0.59	0.61	0.224			E	0.042	0.041	0.559	0.551	0.555	0.539	0.556	0.564	0.461	0.528	0.569	0.047	0.576	0.568	0.51	0.484	0.603	0.249	0.469	0.526
		F	0.042	0.042	0.533	0.565	0.57	0.517	0.515	0.536	0.513	0.544	0.354	0.534	0.582	0.575	0.527	0.52	0.615	0.535	0.515	0.543	0.596	0.606	0.606	0.179			F	0.108	0.041	0.518	0.558	0.561	0.512	0.525	0.562	0.555	0.542	0.307	0.486	0.246	0.495	0.484	0.497	0.488	0.504	0.499	0.533
		G	0.075	0.042	0.547	0.551	0.535	0.542	0.553	0.512	0.541	0.513	0.555	0.518	0.589	0.58	0.582	0.546	0.612	0.587	0.563	0.548	0.555	0.584	0.603	0.192			G	0.068	0.043	0.58	0.574	0.549	0.556	0.53	0.571	0.5	0.537	0.529	0.514	0.551	0.577	0.494	0.477	0.676	0.486	0.463	0.539
		H	0.048	0.042	0.529	0.497	0.542	0.498	0.517	0.128	0.517	0.17	0.493	0.503	0.471	0.571	0.528	0.558	0.576	0.58	0.513	0.514	0.577	0.611	0.664	0.126			H	0.074	0.041	0.506	0.535	0.523	0.535	0.513	0.152	0.508	0.207	0.465	0.491	0.072	0.458	0.454	0.485	0.475	0.479	0.55	0.507
		I	0.055	0.042	0.528	0.494	0.52	0.525	0.517	0.519	0.532	0.532	0.502	0.482	0.54	0.524	0.545	0.525	0.544	0.314	0.512	0.538	0.503	0.648	0.587	0.193			I	0.063	0.041	0.495	0.506	0.514	0.483	0.485	0.526	0.501	0.525	0.576	0.441	0.557	0.568	0.483	0.478	0.597	0.326	0.518	0.503
		J	0.099	0.109	0.497	0.509	0.491	0.501	0.501	0.537	0.516	0.524	0.484	0.507	0.518	0.509	0.534	0.555	0.529	0.565	0.503	0.531	0.215	0.554	0.634	0.133			J	0.042	0.047	0.495	0.536	0.515	0.513	0.538	0.524	0.533	0.525	0.476	0.47	0.077	0.466	0.457	0.499	0.475	0.506	0.509	0.507
		K	0.121	0.042	0.498	0.509	0.538	0.505	0.563	0.504	0.564	0.529	0.567	0.567	0.522	0.512	0.537	0.523	0.576	0.588	0.598	0.591	0.595	0.601	0.562	0.183			K	0.042	0.062	0.491	0.539	0.536	0.514	0.558	0.559	0.566	0.578	0.568	0.526	0.558	0.546	0.529	0.505	0.582	0.485	0.487	0.518
		L	0.052	0.042	0.534	0.5	0.503	0.506	0.512	0.086	0.515	0.527	0.554	0.567	0.527	0.521	0.507	0.509	0.548	0.532	0.131	0.534	0.607	0.59	0.633	0.11			L	0.081	0.044	0.554	0.503	0.536	0.521	0.551	0.121	0.541	0.547	0.467	0.487	0.056	0.499	0.487	0.499	0.482	0.499	0.123	0.455
		M	0.047	0.042	0.483	0.505	0.239	0.491	0.538	0.394	0.201	0.512	0.562	0.576	0.52	0.422	0.581	0.616	0.575	0.559	0.601	0.465	0.539	0.192	0.616	0.62			M	0.042	0.042	0.498	0.508	0.236	0.517	0.529	0.423	0.215	0.536	0.606	0.499	0.535	0.459	0.497	0.514	0.695	0.5	0.474	0.36
		N	0.119	0.042	0.492	0.559	0.537	0.531	0.528	0.58	0.527	0.496	0.53	0.549	0.57	0.487	0.578	0.581	0.545	0.562	0.59	0.596	0.538	0.525	0.59	0.127			N	0.042	0.042	0.513	0.526	0.539	0.515	0.553	0.55	0.558	0.499	0.516	0.667	0.059	0.494	0.485	0.493	0.486	0.476	0.475	0.495
		O	0.152	0.042	0.498	0.521	0.526	0.533	0.542	0.518	0.551	0.556	0.502	0.546	0.556	0.533	0.521	0.52	0.541	0.567	0.544	0.518	0.627	0.468	0.572	0.172			O	0.043	0.042	0.542	0.542	0.523	0.552	0.563	0.566	0.589	0.548	0.585	0.511	0.57	0.585	0.547	0.532	0.702	0.507	0.548	0.518
		P	0.044	0.045	0.525	0.129	0.528	0.534	0.423	0.526	0.495	0.513	0.502	0.502	0.558	0.566	0.463	0.557	0.569	0.623	0.455	0.552	0.676	0.633	0.618	0.11			P	0.042	0.042	0.518	0.134	0.514	0.544	0.425	0.59	0.574	0.528	0.586	0.515	0.05	0.54	0.553	0.61	0.525	0.563	0.518	0.622
																									0.613812
	Plate 10																											Plate 10
			1	2	3	4	5	6	7	8	9	10	11	12	13	14	15	16	17	18	19	20	21	22	23	24				1	2	3	4	5	6	7	8	9	10	11	12	13	14	15	16	17	18	19	20
		A	0.042	0.047	0.495	0.213	0.485	0.165	0.178	0.529	0.475	0.547	0.528	0.568	0.531	0.608	0.517	0.558	0.541	0.576	0.473	0.6	0.57	0.608	0.59	0.14			A	0.042	0.043	0.502	0.152	0.446	0.694	0.193	0.453	0.503	0.107	0.242	0.072	0.419	0.543	0.456	0.142	0.328	0.241	0.608	0.651
		B	0.125	0.046	0.491	0.493	0.499	0.495	0.469	0.497	0.4	0.468	0.488	0.504	0.485	0.462	0.465	0.49	0.565	0.478	0.508	0.503	0.513	0.523	0.501	0.13			B	0.183	0.043	0.494	0.466	0.516	0.503	0.453	0.482	0.453	0.563	0.54	0.543	0.505	0.488	0.57	0.587	0.539	0.56	0.586	0.58
		C	0.044	0.051	0.473	0.469	0.127	0.474	0.464	0.498	0.484	0.482	0.479	0.483	0.512	0.503	0.496	0.506	0.516	0.482	0.477	0.465	0.505	0.498	0.538	0.152			C	0.041	0.04	0.505	0.467	0.138	0.61	0.488	0.485	0.49	0.151	0.48	0.199	0.541	0.548	0.474	0.197	0.565	0.562	0.549	0.556
		D	0.139	0.042	0.466	0.464	0.457	0.459	0.494	0.49	0.473	0.47	0.475	0.477	0.482	0.458	0.488	0.519	0.493	0.449	0.458	0.49	0.473	0.473	0.541	0.15			D	0.122	0.041	0.466	0.457	0.548	0.531	0.494	0.511	0.57	0.536	0.528	0.55	0.508	0.525	0.566	0.57	0.595	0.553	0.578	0.54
		E	0.129	0.042	0.48	0.483	0.467	0.464	0.448	0.483	0.47	0.466	0.146	0.514	0.479	0.51	0.486	0.15	0.475	0.48	0.475	0.468	0.495	0.478	0.535	0.161			E	0.041	0.041	0.459	0.46	0.46	0.593	0.48	0.518	0.523	0.195	0.147	0.27	0.546	0.499	0.48	0.085	0.509	0.482	0.505	0.518
		F	0.078	0.042	0.465	0.461	0.458	0.481	0.471	0.439	0.484	0.462	0.485	0.481	0.505	0.452	0.487	0.475	0.48	0.453	0.475	0.483	0.489	0.475	0.524	0.172			F	0.102	0.041	0.455	0.46	0.493	0.537	0.502	0.464	0.51	0.485	0.494	0.469	0.557	0.565	0.508	0.476	0.489	0.474	0.504	0.491
		G	0.043	0.042	0.484	0.513	0.456	0.48	0.448	0.468	0.457	0.45	0.462	0.493	0.464	0.191	0.486	0.184	0.481	0.46	0.472	0.488	0.49	0.5	0.503	0.16			G	0.041	0.042	0.444	0.476	0.485	0.608	0.488	0.462	0.487	0.206	0.476	0.4	0.536	0.26	0.474	0.148	0.539	0.531	0.577	0.555
		H	0.047	0.042	0.479	0.471	0.283	0.432	0.475	0.473	0.477	0.478	0.452	0.489	0.489	0.455	0.456	0.466	0.461	0.45	0.48	0.474	0.466	0.459	0.5	0.154			H	0.179	0.044	0.438	0.454	0.249	0.499	0.502	0.469	0.549	0.529	0.481	0.479	0.539	0.54	0.546	0.513	0.525	0.52	0.488	0.561
		I	0.058	0.043	0.146	0.479	0.495	0.463	0.443	0.522	0.46	0.466	0.483	0.449	0.499	0.528	0.486	0.468	0.457	0.464	0.465	0.268	0.468	0.474	0.539	0.145			I	0.068	0.041	0.103	0.449	0.485	0.543	0.479	0.488	0.555	0.258	0.459	0.496	0.471	0.504	0.48	0.327	0.528	0.49	0.506	0.311
		J	0.056	0.042	0.474	0.467	0.452	0.478	0.472	0.472	0.479	0.479	0.448	0.483	0.495	0.456	0.463	0.47	0.457	0.448	0.462	0.469	0.477	0.479	0.515	0.145			J	0.185	0.042	0.449	0.458	0.504	0.479	0.45	0.533	0.501	0.493	0.495	0.487	0.49	0.511	0.553	0.555	0.513	0.484	0.509	0.532
		K	0.07	0.042	0.466	0.48	0.491	0.48	0.452	0.478	0.475	0.403	0.477	0.452	0.147	0.049	0.462	0.493	0.487	0.447	0.476	0.548	0.196	0.534	0.517	0.147			K	0.051	0.042	0.443	0.447	0.438	0.552	0.465	0.481	0.565	0.135	0.488	0.449	0.493	0.501	0.46	0.307	0.583	0.589	0.519	0.56
		L	0.076	0.042	0.464	0.466	0.467	0.471	0.468	0.493	0.483	0.472	0.458	0.456	0.098	0.489	0.511	0.476	0.479	0.46	0.284	0.459	0.5	0.463	0.51	0.151			L	0.187	0.041	0.459	0.449	0.526	0.477	0.472	0.491	0.523	0.542	0.501	0.541	0.482	0.494	0.561	0.521	0.572	0.574	0.513	0.536
		M	0.101	0.042	0.472	0.474	0.335	0.427	0.465	0.472	0.461	0.409	0.479	0.468	0.481	0.463	0.459	0.488	0.455	0.465	0.445	0.461	0.511	0.492	0.512	0.16			M	0.045	0.041	0.442	0.455	0.326	0.536	0.45	0.456	0.572	0.333	0.509	0.52	0.471	0.502	0.454	0.313	0.556	0.491	0.562	0.584
		N	0.043	0.042	0.469	0.485	0.463	0.458	0.476	0.469	0.483	0.454	0.455	0.473	0.5	0.456	0.456	0.476	0.449	0.442	0.449	0.483	0.518	0.441	0.509	0.162			N	0.232	0.041	0.462	0.467	0.474	0.462	0.424	0.445	0.54	0.492	0.564	0.551	0.499	0.489	0.561	0.537	0.531	0.519	0.583	0.623
		O	0.12	0.043	0.479	0.484	0.458	0.45	0.479	0.488	0.473	0.268	0.46	0.435	0.474	0.452	0.442	0.464	0.453	0.452	0.493	0.479	0.465	0.507	0.567	0.169			O	0.14	0.041	0.497	0.448	0.455	0.522	0.44	0.474	0.465	0.215	0.485	0.53	0.509	0.522	0.527	0.325	0.576	0.574	0.554	0.503
		P	0.043	0.043	0.446	0.466	0.456	0.502	0.116	0.454	0.465	0.45	0.425	0.452	0.461	0.425	0.437	0.461	0.445	0.433	0.469	0.471	0.499	0.487	0.492	0.151			P	0.171	0.042	0.481	0.439	0.557	0.542	0.438	0.423	0.575	0.566	0.471	0.448	0.524	0.496	0.485	0.515	0.565	0.597	0.534	0.546
																									0.524563
	Plate 11																											Plate 11
			1	2	3	4	5	6	7	8	9	10	11	12	13	14	15	16	17	18	19	20	21	22	23	24				1	2	3	4	5	6	7	8	9	10	11	12	13	14	15	16	17	18	19	20
		A	0.048	0.043	0.558	0.218	0.558	0.562	0.291	0.626	0.387	0.609	0.585	0.605	0.556	0.576	0.312	0.429	0.325	0.618	0.589	0.597	0.604	0.645	0.644	0.164			A	0.043	0.043	0.315	0.185	0.55	0.522	0.271	0.577	0.334	0.56	0.378	0.275	0.508	0.515	0.594	0.569	0.31	0.552	0.553	0.595
		B	0.107	0.044	0.542	0.521	0.355	0.537	0.556	0.608	0.585	0.583	0.568	0.565	0.526	0.532	0.592	0.607	0.595	0.591	0.564	0.594	0.626	0.647	0.645	0.17			B	0.165	0.045	0.505	0.5	0.368	0.494	0.521	0.585	0.542	0.538	0.543	0.549	0.524	0.476	0.554	0.57	0.534	0.525	0.569	0.582
		C	0.042	0.042	0.529	0.56	0.54	0.535	0.549	0.581	0.563	0.568	0.573	0.6	0.55	0.542	0.589	0.579	0.583	0.581	0.555	0.577	0.603	0.582	0.62	0.24			C	0.041	0.041	0.51	0.543	0.503	0.535	0.493	0.533	0.505	0.476	0.569	0.548	0.556	0.539	0.557	0.531	0.522	0.53	0.526	0.575
		D	0.043	0.042	0.551	0.557	0.514	0.221	0.569	0.574	0.558	0.56	0.555	0.53	0.524	0.53	0.574	0.601	0.593	0.57	0.504	0.57	0.599	0.588	0.623	0.246			D	0.107	0.042	0.53	0.527	0.513	0.228	0.53	0.524	0.501	0.489	0.53	0.535	0.535	0.516	0.492	0.529	0.517	0.539	0.569	0.57
		E	0.044	0.042	0.527	0.574	0.559	0.563	0.52	0.512	0.49	0.484	0.482	0.492	0.579	0.56	0.495	0.517	0.512	0.487	0.489	0.525	0.302	0.591	0.593	0.279			E	0.041	0.043	0.513	0.549	0.544	0.537	0.503	0.485	0.455	0.471	0.474	0.527	0.524	0.522	0.554	0.493	0.467	0.449	0.478	0.485
		F	0.044	0.042	0.535	0.562	0.576	0.536	0.485	0.19	0.486	0.51	0.492	0.495	0.559	0.557	0.56	0.501	0.49	0.494	0.5	0.411	0.565	0.568	0.588	0.284			F	0.042	0.041	0.521	0.518	0.551	0.537	0.462	0.219	0.472	0.475	0.458	0.48	0.553	0.506	0.497	0.481	0.463	0.457	0.48	0.377
		G	0.045	0.042	0.555	0.586	0.539	0.52	0.538	0.577	0.545	0.494	0.532	0.539	0.558	0.511	0.556	0.541	0.561	0.581	0.418	0.542	0.538	0.542	0.587	0.246			G	0.042	0.04	0.515	0.568	0.533	0.521	0.504	0.506	0.511	0.563	0.501	0.526	0.547	0.481	0.488	0.47	0.552	0.547	0.373	0.574
		H	0.05	0.044	0.533	0.544	0.512	0.535	0.558	0.557	0.547	0.544	0.228	0.511	0.506	0.546	0.51	0.51	0.549	0.524	0.542	0.513	0.531	0.549	0.601	0.253			H	0.042	0.042	0.525	0.526	0.498	0.532	0.534	0.536	0.545	0.537	0.233	0.508	0.548	0.519	0.479	0.51	0.535	0.541	0.509	0.494
		I	0.103	0.042	0.487	0.506	0.518	0.494	0.477	0.53	0.513	0.519	0.512	0.475	0.527	0.52	0.561	0.57	0.542	0.508	0.505	0.533	0.537	0.439	0.626	0.252			I	0.087	0.041	0.499	0.515	0.493	0.479	0.516	0.506	0.478	0.488	0.539	0.464	0.5	0.506	0.565	0.553	0.513	0.502	0.493	0.493
		J	0.055	0.056	0.526	0.504	0.498	0.507	0.513	0.538	0.506	0.526	0.497	0.48	0.519	0.507	0.567	0.541	0.514	0.54	0.499	0.532	0.58	0.602	0.613	0.252			J	0.042	0.045	0.487	0.478	0.48	0.498	0.515	0.499	0.474	0.492	0.498	0.475	0.49	0.488	0.538	0.554	0.487	0.504	0.502	0.521
		K	0.059	0.042	0.48	0.546	0.552	0.515	0.482	0.554	0.574	0.553	0.554	0.576	0.534	0.538	0.575	0.498	0.57	0.574	0.519	0.509	0.54	0.534	0.566	0.222			K	0.095	0.041	0.491	0.523	0.527	0.508	0.455	0.504	0.498	0.55	0.566	0.483	0.514	0.482	0.538	0.462	0.537	0.505	0.574	0.565
		L	0.07	0.042	0.498	0.525	0.511	0.187	0.559	0.58	0.557	0.537	0.576	0.57	0.527	0.517	0.505	0.522	0.582	0.574	0.54	0.577	0.545	0.061	0.576	0.217			L	0.042	0.041	0.478	0.497	0.482	0.194	0.493	0.497	0.535	0.513	0.521	0.485	0.498	0.5	0.46	0.469	0.476	0.512	0.513	0.576
		M	0.064	0.042	0.502	0.508	0.512	0.49	0.549	0.572	0.499	0.535	0.556	0.527	0.514	0.524	0.48	0.602	0.561	0.574	0.589	0.625	0.585	0.602	0.59	0.265			M	0.041	0.042	0.481	0.493	0.503	0.486	0.532	0.541	0.505	0.508	0.537	0.533	0.484	0.495	0.445	0.593	0.545	0.491	0.572	0.605
		N	0.165	0.042	0.504	0.509	0.11	0.489	0.532	0.527	0.541	0.538	0.574	0.547	0.537	0.478	0.561	0.577	0.53	0.521	0.583	0.596	0.618	0.604	0.624	0.252			N	0.042	0.042	0.489	0.491	0.118	0.503	0.533	0.518	0.503	0.508	0.51	0.498	0.514	0.452	0.558	0.575	0.501	0.518	0.541	0.593
		O	0.042	0.042	0.524	0.519	0.522	0.523	0.486	0.575	0.563	0.582	0.491	0.521	0.541	0.511	0.339	0.52	0.603	0.541	0.528	0.538	0.522	0.534	0.567	0.213			O	0.128	0.081	0.466	0.535	0.479	0.487	0.462	0.525	0.553	0.473	0.479	0.484	0.518	0.481	0.29	0.479	0.521	0.506	0.495	0.546
		P	0.082	0.042	0.509	0.511	0.515	0.534	0.578	0.571	0.266	0.503	0.277	0.499	0.555	0.551	0.534	0.513	0.603	0.595	0.554	0.561	0.619	0.636	0.569	0.202			P	0.042	0.042	0.435	0.479	0.485	0.484	0.473	0.514	0.263	0.5	0.282	0.481	0.489	0.496	0.474	0.476	0.497	0.558	0.477	0.491
																									0.602
	Plate 12																											Plate 12
			1	2	3	4	5	6	7	8	9	10	11	12	13	14	15	16	17	18	19	20	21	22	23	24				1	2	3	4	5	6	7	8	9	10	11	12	13	14	15	16	17	18	19	20
		A	0.151	0.043	0.523	0.544	0.528	0.517	0.559	0.581	0.585	0.527	0.494	0.552	0.534	0.565	0.586	0.584	0.583	0.55	0.591	0.611	0.605	0.622	0.638	0.164			A	0.042	0.043	0.51	0.189	0.505	0.523	0.234	0.555	0.535	0.522	0.497	0.535	0.491	0.514	0.571	0.579	0.364	0.41	0.579	0.59
		B	0.042	0.043	0.505	0.512	0.486	0.49	0.554	0.571	0.558	0.551	0.524	0.556	0.513	0.5	0.551	0.58	0.529	0.534	0.538	0.233	0.565	0.585	0.602	0.156			B	0.092	0.042	0.49	0.482	0.486	0.473	0.535	0.503	0.537	0.547	0.532	0.521	0.479	0.469	0.547	0.571	0.54	0.553	0.544	0.227
		C	0.042	0.042	0.493	0.556	0.541	0.515	0.514	0.532	0.525	0.494	0.543	0.529	0.575	0.55	0.569	0.551	0.506	0.505	0.526	0.55	0.603	0.576	0.607	0.253			C	0.041	0.041	0.53	0.528	0.514	0.504	0.518	0.487	0.548	0.511	0.515	0.55	0.507	0.523	0.534	0.547	0.499	0.47	0.515	0.548
		D	0.104	0.042	0.543	0.504	0.526	0.518	0.538	0.507	0.502	0.53	0.508	0.549	0.546	0.532	0.504	0.567	0.541	0.488	0.482	0.559	0.553	0.561	0.563	0.262			D	0.089	0.041	0.525	0.491	0.535	0.527	0.537	0.563	0.51	0.515	0.53	0.511	0.514	0.517	0.521	0.532	0.548	0.492	0.527	0.533
		E	0.042	0.042	0.464	0.53	0.489	0.546	0.454	0.556	0.461	0.467	0.469	0.476	0.548	0.543	0.495	0.539	0.499	0.479	0.475	0.5	0.537	0.541	0.55	0.263			E	0.041	0.04	0.504	0.533	0.542	0.517	0.449	0.535	0.484	0.478	0.479	0.497	0.474	0.556	0.489	0.504	0.498	0.49	0.477	0.5
		F	0.046	0.042	0.488	0.49	0.53	0.532	0.464	0.472	0.483	0.466	0.463	0.496	0.523	0.506	0.299	0.484	0.476	0.479	0.491	0.504	0.54	0.548	0.535	0.259			F	0.1	0.041	0.487	0.502	0.519	0.499	0.481	0.5	0.492	0.493	0.507	0.511	0.533	0.532	0.325	0.517	0.51	0.485	0.496	0.513
		G	0.072	0.042	0.487	0.571	0.526	0.52	0.495	0.552	0.527	0.518	0.48	0.48	0.537	0.518	0.51	0.481	0.566	0.542	0.484	0.474	0.517	0.541	0.554	0.233			G	0.071	0.041	0.495	0.524	0.514	0.524	0.515	0.535	0.528	0.527	0.485	0.471	0.456	0.539	0.524	0.517	0.536	0.536	0.486	0.506
		H	0.048	0.042	0.488	0.507	0.539	0.542	0.518	0.553	0.542	0.5	0.468	0.49	0.461	0.521	0.519	0.522	0.515	0.544	0.541	0.497	0.276	0.553	0.536	0.233			H	0.081	0.041	0.526	0.515	0.498	0.47	0.53	0.548	0.535	0.532	0.462	0.467	0.416	0.536	0.514	0.536	0.548	0.531	0.48	0.501
		I	0.106	0.042	0.483	0.482	0.49	0.468	0.484	0.523	0.508	0.491	0.2	0.463	0.51	0.514	0.561	0.55	0.084	0.494	0.499	0.498	0.573	0.534	0.593	0.237			I	0.041	0.041	0.474	0.477	0.49	0.478	0.486	0.497	0.466	0.504	0.215	0.488	0.464	0.466	0.555	0.534	0.089	0.48	0.533	0.53
		J	0.055	0.042	0.478	0.481	0.479	0.479	0.497	0.514	0.509	0.492	0.508	0.533	0.516	0.474	0.552	0.553	0.479	0.478	0.496	0.517	0.566	0.57	0.572	0.234			J	0.076	0.041	0.494	0.476	0.48	0.475	0.485	0.485	0.485	0.474	0.504	0.532	0.479	0.476	0.543	0.54	0.498	0.478	0.518	0.519
		K	0.067	0.043	0.467	0.495	0.519	0.496	0.458	0.495	0.237	0.531	0.519	0.513	0.501	0.485	0.068	0.476	0.523	0.483	0.076	0.504	0.527	0.529	0.529	0.214			K	0.096	0.042	0.473	0.479	0.469	0.479	0.408	0.474	0.233	0.47	0.547	0.545	0.502	0.49	0.063	0.467	0.484	0.537	0.077	0.519
		L	0.097	0.043	0.474	0.498	0.479	0.487	0.477	0.489	0.485	0.527	0.508	0.331	0.487	0.488	0.504	0.485	0.474	0.492	0.494	0.511	0.517	0.53	0.544	0.211			L	0.138	0.041	0.493	0.48	0.472	0.478	0.467	0.507	0.475	0.487	0.525	0.326	0.469	0.48	0.479	0.487	0.477	0.521	0.575	0.565
		M	0.093	0.042	0.469	0.483	0.375	0.467	0.491	0.522	0.499	0.508	0.495	0.508	0.485	0.499	0.511	0.584	0.501	0.55	0.559	0.573	0.487	0.481	0.584	0.259			M	0.116	0.041	0.485	0.483	0.374	0.486	0.462	0.513	0.501	0.489	0.497	0.47	0.463	0.476	0.539	0.546	0.516	0.535	0.532	0.558
		N	0.043	0.042	0.484	0.483	0.479	0.47	0.503	0.503	0.497	0.503	0.488	0.487	0.509	0.5	0.574	0.544	0.522	0.486	0.57	0.561	0.584	0.485	0.587	0.251			N	0.117	0.041	0.51	0.482	0.457	0.45	0.485	0.502	0.506	0.492	0.491	0.527	0.491	0.46	0.534	0.557	0.527	0.507	0.557	0.574
		O	0.133	0.042	0.494	0.488	0.465	0.505	0.536	0.509	0.528	0.52	0.455	0.456	0.486	0.494	0.472	0.487	0.52	0.501	0.505	0.499	0.564	0.501	0.486	0.208			O	0.041	0.041	0.499	0.516	0.467	0.452	0.516	0.498	0.484	0.476	0.466	0.479	0.461	0.506	0.483	0.489	0.533	0.522	0.484	0.489
		P	0.042	0.042	0.469	0.478	0.194	0.489	0.407	0.505	0.569	0.493	0.414	0.455	0.531	0.535	0.452	0.482	0.491	0.477	0.506	0.525	0.53	0.466	0.501	0.217			P	0.042	0.042	0.502	0.471	0.186	0.457	0.374	0.467	0.5	0.555	0.404	0.448	0.492	0.481	0.464	0.438	0.504	0.543	0.487	0.512
																									0.561312
	Plate 13																											Plate 13
			1	2	3	4	5	6	7	8	9	10	11	12	13	14	15	16	17	18	19	20	21	22	23	24				1	2	3	4	5	6	7	8	9	10	11	12	13	14	15	16	17	18	19	20
		A	0.042	0.043	0.51	0.189	0.505	0.523	0.234	0.555	0.535	0.522	0.497	0.535	0.491	0.514	0.571	0.579	0.364	0.41	0.579	0.59	0.596	0.608	0.592	0.163			A	0.044	0.043	0.535	0.168	0.563	0.442	0.504	0.459	0.574	0.462	0.555	0.472	0.52	0.46	0.457	0.474	0.589	0.456	0.57	0.495
		B	0.092	0.042	0.49	0.482	0.486	0.473	0.535	0.503	0.537	0.547	0.532	0.521	0.479	0.469	0.547	0.571	0.54	0.553	0.544	0.227	0.571	0.585	0.588	0.174			B	0.091	0.044	0.437	0.455	0.44	0.443	0.449	0.45	0.45	0.444	0.44	0.469	0.455	0.453	0.461	0.461	0.469	0.467	0.468	0.481
		C	0.041	0.041	0.53	0.528	0.514	0.504	0.518	0.487	0.548	0.511	0.515	0.55	0.507	0.523	0.534	0.547	0.499	0.47	0.515	0.548	0.569	0.565	0.567	0.264			C	0.072	0.042	0.509	0.464	0.535	0.467	0.527	0.508	0.492	0.46	0.557	0.501	0.587	0.481	0.577	0.483	0.563	0.458	0.574	0.47
		D	0.089	0.041	0.525	0.491	0.535	0.527	0.537	0.563	0.51	0.515	0.53	0.511	0.514	0.517	0.521	0.532	0.548	0.492	0.527	0.533	0.546	0.565	0.55	0.296			D	0.042	0.049	0.465	0.479	0.466	0.476	0.468	0.473	0.468	0.46	0.478	0.467	0.499	0.478	0.491	0.518	0.474	0.464	0.45	0.469
		E	0.041	0.04	0.504	0.533	0.542	0.517	0.449	0.535	0.484	0.478	0.479	0.497	0.474	0.556	0.489	0.504	0.498	0.49	0.477	0.5	0.543	0.529	0.507	0.252			E	0.042	0.042	0.511	0.466	0.499	0.465	0.498	0.471	0.533	0.455	0.538	0.497	0.557	0.48	0.533	0.462	0.521	0.453	0.513	0.463
		F	0.1	0.041	0.487	0.502	0.519	0.499	0.481	0.5	0.492	0.493	0.507	0.511	0.533	0.532	0.325	0.517	0.51	0.485	0.496	0.513	0.535	0.531	0.504	0.241			F	0.163	0.042	0.457	0.464	0.483	0.488	0.458	0.476	0.455	0.453	0.459	0.456	0.504	0.465	0.454	0.453	0.465	0.46	0.472	0.477
		G	0.071	0.041	0.495	0.524	0.514	0.524	0.515	0.535	0.528	0.527	0.485	0.471	0.456	0.539	0.524	0.517	0.536	0.536	0.486	0.506	0.524	0.533	0.571	0.26			G	0.043	0.04	0.486	0.502	0.538	0.47	0.541	0.494	0.541	0.473	0.549	0.463	0.546	0.492	0.545	0.477	0.576	0.472	0.529	0.445
		H	0.081	0.041	0.526	0.515	0.498	0.47	0.53	0.548	0.535	0.532	0.462	0.467	0.416	0.536	0.514	0.536	0.548	0.531	0.48	0.501	0.275	0.574	0.55	0.245			H	0.097	0.125	0.445	0.457	0.456	0.483	0.461	0.476	0.476	0.472	0.448	0.484	0.501	0.452	0.455	0.467	0.472	0.466	0.469	0.458
		I	0.041	0.041	0.474	0.477	0.49	0.478	0.486	0.497	0.466	0.504	0.215	0.488	0.464	0.466	0.555	0.534	0.089	0.48	0.533	0.53	0.567	0.564	0.594	0.249			I	0.042	0.041	0.488	0.429	0.485	0.447	0.512	0.454	0.504	0.467	0.532	0.47	0.55	0.464	0.536	0.469	0.527	0.456	0.539	0.476
		J	0.076	0.041	0.494	0.476	0.48	0.475	0.485	0.485	0.485	0.474	0.504	0.532	0.479	0.476	0.543	0.54	0.498	0.478	0.518	0.519	0.546	0.59	0.591	0.461			J	0.042	0.041	0.433	0.442	0.421	0.451	0.442	0.468	0.465	0.478	0.512	0.458	0.454	0.427	0.462	0.49	0.452	0.451	0.453	0.481
		K	0.096	0.042	0.473	0.479	0.469	0.479	0.408	0.474	0.233	0.47	0.547	0.545	0.502	0.49	0.063	0.467	0.484	0.537	0.077	0.519	0.519	0.534	0.526	0.21			K	0.061	0.043	0.475	0.45	0.488	0.459	0.487	0.462	0.508	0.474	0.546	0.476	0.524	0.458	0.485	0.467	0.507	0.453	0.555	0.489
		L	0.138	0.041	0.493	0.48	0.472	0.478	0.467	0.507	0.475	0.487	0.525	0.326	0.469	0.48	0.479	0.487	0.477	0.521	0.575	0.565	0.511	0.535	0.524	0.213			L	0.131	0.041	0.43	0.447	0.441	0.484	0.437	0.443	0.461	0.462	0.487	0.472	0.468	0.443	0.445	0.452	0.451	0.466	0.471	0.466
		M	0.116	0.041	0.485	0.483	0.374	0.486	0.462	0.513	0.501	0.489	0.497	0.47	0.463	0.476	0.539	0.546	0.516	0.535	0.532	0.558	0.492	0.511	0.574	0.26			M	0.073	0.042	0.47	0.439	0.518	0.456	0.513	0.47	0.54	0.456	0.535	0.461	0.523	0.461	0.526	0.484	0.526	0.448	0.566	0.467
		N	0.117	0.041	0.51	0.482	0.457	0.45	0.485	0.502	0.506	0.492	0.491	0.527	0.491	0.46	0.534	0.557	0.527	0.507	0.557	0.574	0.475	0.499	0.59	0.239			N	0.044	0.042	0.432	0.431	0.447	0.439	0.47	0.477	0.446	0.448	0.452	0.456	0.493	0.453	0.463	0.466	0.467	0.431	0.455	0.468
		O	0.041	0.041	0.499	0.516	0.467	0.452	0.516	0.498	0.484	0.476	0.466	0.479	0.461	0.506	0.483	0.489	0.533	0.522	0.484	0.489	0.558	0.464	0.514	0.205			O	0.111	0.042	0.436	0.445	0.445	0.463	0.44	0.472	0.48	0.454	0.439	0.453	0.459	0.456	0.462	0.465	0.469	0.464	0.192	0.445
		P	0.042	0.042	0.502	0.471	0.186	0.457	0.374	0.467	0.5	0.555	0.404	0.448	0.492	0.481	0.464	0.438	0.504	0.543	0.487	0.512	0.481	0.536	0.497	0.206			P	0.042	0.041	0.404	0.403	0.443	0.449	0.407	0.467	0.467	0.453	0.411	0.445	0.48	0.473	0.457	0.438	0.472	0.446	0.453	0.466
																									0.552437
[truncated: 4 more columns]

## Sheet: Figure 1a.HK97
	Rep 1																											rep 2
HK97 lysogen T6
	Plate 1																											Plate 1
			1	2	3	4	5	6	7	8	9	10	11	12	13	14	15	16	17	18	19	20	21	22	23	24				1	2	3	4	5	6	7	8	9	10	11	12	13	14	15	16	17	18	19	20
		A	0.042	0.053	0.469	0.151	0.512	0.522	0.547	0.569	0.157	0.545	0.217	0.526	0.219	0.567	0.503	0.539	0.57	0.57	0.146	0.597	0.483	0.477	0.628	0.134			A	0.042	0.043	0.173	0.175	0.534	0.525	0.543	0.551	0.566	0.517	0.536	0.539	0.514	0.554	0.525	0.487	0.577	0.155	0.296	0.505
		B	0.042	0.049	0.459	0.492	0.473	0.491	0.48	0.522	0.54	0.54	0.468	0.504	0.519	0.544	0.469	0.492	0.492	0.487	0.525	0.553	0.486	0.451	0.223	0.135			B	0.043	0.043	0.449	0.504	0.51	0.528	0.531	0.547	0.529	0.511	0.522	0.527	0.525	0.523	0.462	0.493	0.501	0.466	0.548	0.548
		C	0.045	0.042	0.505	0.496	0.515	0.493	0.526	0.52	0.495	0.518	0.544	0.525	0.521	0.556	0.512	0.55	0.515	0.549	0.524	0.549	0.561	0.455	0.596	0.154			C	0.042	0.041	0.45	0.531	0.522	0.505	0.524	0.539	0.523	0.521	0.53	0.528	0.541	0.471	0.505	0.514	0.533	0.496	0.563	0.576
		D	0.043	0.042	0.5	0.508	0.507	0.508	0.509	0.582	0.543	0.493	0.508	0.514	0.54	0.54	0.507	0.546	0.541	0.514	0.492	0.474	0.537	0.563	0.598	0.158			D	0.042	0.041	0.507	0.515	0.519	0.504	0.509	0.546	0.521	0.532	0.497	0.527	0.552	0.479	0.521	0.548	0.526	0.526	0.533	0.498
		E	0.065	0.042	0.523	0.521	0.534	0.519	0.501	0.552	0.542	0.485	0.456	0.46	0.514	0.514	0.538	0.526	0.327	0.523	0.491	0.492	0.491	0.515	0.533	0.175			E	0.042	0.047	0.498	0.52	0.525	0.531	0.512	0.53	0.506	0.479	0.463	0.479	0.529	0.498	0.532	0.545	0.314	0.482	0.468	0.502
		F	0.044	0.043	0.523	0.514	0.524	0.518	0.517	0.534	0.473	0.493	0.467	0.47	0.515	0.493	0.518	0.51	0.519	0.55	0.5	0.485	0.488	0.51	0.557	0.171			F	0.042	0.041	0.513	0.533	0.53	0.529	0.512	0.527	0.483	0.513	0.471	0.477	0.527	0.524	0.547	0.531	0.474	0.507	0.472	0.576
		G	0.042	0.046	0.502	0.514	0.519	0.489	0.519	0.538	0.538	0.512	0.485	0.525	0.495	0.531	0.527	0.533	0.541	0.543	0.552	0.472	0.467	0.448	0.55	0.173			G	0.043	0.045	0.518	0.534	0.519	0.507	0.522	0.55	0.476	0.51	0.484	0.467	0.489	0.461	0.506	0.519	0.542	0.535	0.483	0.533
		H	0.043	0.042	0.501	0.474	0.52	0.499	0.53	0.526	0.487	0.503	0.477	0.453	0.509	0.506	0.523	0.531	0.551	0.557	0.496	0.499	0.444	0.472	0.569	0.17			H	0.043	0.041	0.466	0.501	0.522	0.519	0.529	0.546	0.474	0.465	0.447	0.481	0.511	0.5	0.452	0.531	0.544	0.542	0.558	0.481
		I	0.043	0.042	0.481	0.48	0.48	0.458	0.515	0.527	0.452	0.51	0.538	0.527	0.492	0.533	0.475	0.484	0.514	0.542	0.465	0.474	0.506	0.558	0.597	0.17			I	0.043	0.043	0.49	0.486	0.506	0.459	0.513	0.524	0.511	0.502	0.52	0.525	0.544	0.553	0.463	0.488	0.519	0.56	0.506	0.533
		J	0.044	0.043	0.479	0.495	0.477	0.457	0.521	0.519	0.466	0.478	0.53	0.539	0.567	0.541	0.47	0.464	0.539	0.521	0.482	0.495	0.523	0.559	0.575	0.172			J	0.042	0.049	0.468	0.48	0.471	0.468	0.516	0.532	0.523	0.51	0.514	0.535	0.567	0.535	0.466	0.453	0.52	0.526	0.558	0.525
		K	0.043	0.042	0.465	0.499	0.466	0.477	0.528	0.521	0.496	0.517	0.532	0.537	0.531	0.532	0.482	0.464	0.488	0.518	0.535	0.556	0.565	0.531	0.548	0.174			K	0.047	0.041	0.461	0.496	0.502	0.531	0.524	0.512	0.544	0.54	0.532	0.534	0.506	0.49	0.478	0.475	0.498	0.48	0.556	0.554
		L	0.043	0.042	0.478	0.482	0.47	0.475	0.511	0.531	0.476	0.517	0.518	0.517	0.512	0.506	0.467	0.483	0.482	0.549	0.488	0.521	0.518	0.584	0.545	0.179			L	0.045	0.042	0.489	0.474	0.514	0.485	0.516	0.537	0.498	0.513	0.517	0.547	0.504	0.494	0.476	0.475	0.493	0.534	0.463	0.552
		M	0.043	0.042	0.476	0.486	0.467	0.465	0.441	0.46	0.534	0.535	0.525	0.526	0.453	0.5	0.49	0.463	0.48	0.475	0.53	0.544	0.555	0.575	0.492	0.17			M	0.042	0.041	0.465	0.473	0.473	0.466	0.462	0.481	0.522	0.525	0.552	0.527	0.478	0.545	0.475	0.527	0.483	0.479	0.538	0.543
		N	0.042	0.042	0.462	0.475	0.471	0.442	0.469	0.473	0.526	0.527	0.535	0.519	0.523	0.543	0.482	0.453	0.47	0.49	0.548	0.554	0.559	0.453	0.475	0.142			N	0.042	0.041	0.431	0.474	0.472	0.47	0.471	0.478	0.528	0.517	0.521	0.539	0.502	0.546	0.474	0.44	0.479	0.478	0.527	0.464
		O	0.042	0.042	0.47	0.498	0.501	0.494	0.476	0.491	0.498	0.525	0.493	0.501	0.525	0.556	0.463	0.523	0.432	0.437	0.533	0.507	0.493	0.415	0.603	0.154			O	0.042	0.043	0.512	0.475	0.495	0.477	0.505	0.51	0.475	0.495	0.476	0.471	0.57	0.548	0.45	0.483	0.437	0.452	0.489	0.522
		P	0.042	0.042	0.449	0.436	0.403	0.411	0.513	0.495	0.536	0.479	0.466	0.446	0.563	0.555	0.519	0.517	0.485	0.526	0.468	0.451	0.447	0.432	0.642	0.137			P	0.042	0.048	0.419	0.424	0.429	0.438	0.465	0.439	0.442	0.433	0.475	0.446	0.544	0.514	0.484	0.462	0.454	0.44	0.437	0.431
																									0.545687
	Plate 2																											Plate 2
			1	2	3	4	5	6	7	8	9	10	11	12	13	14	15	16	17	18	19	20	21	22	23	24				1	2	3	4	5	6	7	8	9	10	11	12	13	14	15	16	17	18	19	20
		A	0.042	0.042	0.181	0.181	0.164	0.212	0.164	0.508	0.559	0.524	0.549	0.199	0.534	0.564	0.311	0.531	0.52	0.521	0.543	0.54	0.529	0.56	0.585	0.146			A	0.042	0.043	0.141	0.185	0.534	0.533	0.167	0.484	0.547	0.517	0.289	0.543	0.494	0.551	0.484	0.533	0.171	0.24	0.518	0.522
		B	0.041	0.041	0.467	0.495	0.506	0.505	0.499	0.492	0.524	0.522	0.536	0.532	0.548	0.537	0.501	0.472	0.492	0.439	0.543	0.548	0.539	0.521	0.331	0.146			B	0.041	0.043	0.44	0.518	0.507	0.498	0.487	0.455	0.517	0.488	0.5	0.55	0.522	0.524	0.477	0.447	0.463	0.435	0.339	0.575
		C	0.042	0.041	0.485	0.537	0.49	0.513	0.531	0.531	0.52	0.521	0.539	0.492	0.528	0.491	0.482	0.547	0.524	0.5	0.539	0.546	0.537	0.561	0.506	0.138			C	0.042	0.041	0.463	0.528	0.483	0.498	0.507	0.518	0.518	0.507	0.505	0.516	0.513	0.484	0.507	0.538	0.544	0.514	0.534	0.556
		D	0.046	0.042	0.521	0.517	0.367	0.507	0.546	0.537	0.529	0.535	0.506	0.539	0.514	0.47	0.512	0.527	0.531	0.501	0.519	0.546	0.5	0.526	0.462	0.121			D	0.043	0.041	0.51	0.518	0.373	0.496	0.53	0.538	0.522	0.532	0.501	0.544	0.51	0.486	0.498	0.539	0.538	0.539	0.516	0.531
		E	0.044	0.042	0.504	0.491	0.529	0.527	0.368	0.524	0.523	0.511	0.466	0.472	0.574	0.514	0.528	0.497	0.546	0.55	0.523	0.488	0.493	0.489	0.519	0.163			E	0.041	0.041	0.498	0.523	0.523	0.516	0.4	0.518	0.52	0.449	0.446	0.46	0.504	0.518	0.5	0.511	0.513	0.495	0.469	0.473
		F	0.041	0.042	0.502	0.527	0.529	0.507	0.514	0.533	0.537	0.516	0.471	0.464	0.533	0.507	0.511	0.536	0.523	0.505	0.529	0.561	0.417	0.501	0.535	0.156			F	0.042	0.04	0.509	0.524	0.524	0.534	0.5	0.519	0.514	0.498	0.462	0.454	0.542	0.495	0.541	0.507	0.51	0.524	0.464	0.482
		G	0.042	0.041	0.274	0.497	0.516	0.468	0.532	0.542	0.492	0.518	0.46	0.522	0.521	0.509	0.471	0.531	0.548	0.542	0.502	0.223	0.471	0.465	0.531	0.15			G	0.042	0.04	0.255	0.464	0.508	0.479	0.508	0.527	0.505	0.482	0.436	0.496	0.518	0.48	0.48	0.495	0.531	0.534	0.531	0.216
		H	0.042	0.041	0.48	0.49	0.533	0.512	0.528	0.528	0.537	0.435	0.368	0.503	0.535	0.507	0.53	0.528	0.53	0.529	0.569	0.555	0.465	0.454	0.558	0.146			H	0.043	0.04	0.463	0.519	0.464	0.516	0.511	0.52	0.517	0.472	0.372	0.48	0.497	0.507	0.518	0.505	0.535	0.504	0.484	0.545
		I	0.047	0.042	0.48	0.503	0.487	0.452	0.526	0.535	0.501	0.473	0.49	0.524	0.552	0.54	0.464	0.464	0.529	0.536	0.481	0.533	0.505	0.517	0.57	0.156			I	0.041	0.041	0.469	0.47	0.471	0.451	0.541	0.512	0.481	0.515	0.5	0.534	0.542	0.528	0.442	0.457	0.516	0.566	0.504	0.464
		J	0.042	0.043	0.478	0.475	0.465	0.47	0.524	0.54	0.499	0.492	0.513	0.536	0.557	0.537	0.471	0.464	0.537	0.537	0.539	0.495	0.531	0.534	0.572	0.149			J	0.042	0.041	0.473	0.469	0.462	0.472	0.521	0.536	0.478	0.491	0.517	0.541	0.567	0.531	0.452	0.457	0.528	0.523	0.494	0.507
		K	0.041	0.041	0.504	0.487	0.53	0.489	0.523	0.513	0.534	0.523	0.522	0.544	0.548	0.507	0.477	0.473	0.512	0.478	0.513	0.562	0.584	0.534	0.532	0.172			K	0.041	0.04	0.451	0.489	0.492	0.48	0.508	0.54	0.525	0.514	0.534	0.543	0.529	0.497	0.465	0.46	0.504	0.458	0.508	0.573
		L	0.041	0.041	0.484	0.479	0.491	0.506	0.513	0.519	0.528	0.525	0.54	0.53	0.531	0.485	0.478	0.49	0.483	0.527	0.52	0.532	0.563	0.55	0.548	0.173			L	0.041	0.041	0.474	0.469	0.481	0.504	0.451	0.516	0.517	0.516	0.527	0.529	0.518	0.488	0.476	0.469	0.482	0.482	0.523	0.528
		M	0.041	0.041	0.479	0.475	0.492	0.456	0.477	0.524	0.516	0.528	0.523	0.519	0.468	0.499	0.447	0.469	0.46	0.475	0.516	0.522	0.556	0.562	0.506	0.165			M	0.041	0.041	0.45	0.469	0.469	0.451	0.493	0.48	0.524	0.52	0.519	0.526	0.488	0.469	0.434	0.461	0.457	0.477	0.49	0.477
		N	0.042	0.042	0.467	0.49	0.473	0.453	0.489	0.49	0.53	0.527	0.534	0.517	0.498	0.511	0.479	0.441	0.46	0.468	0.522	0.558	0.584	0.48	0.463	0.148			N	0.044	0.042	0.457	0.463	0.461	0.447	0.473	0.489	0.518	0.509	0.512	0.518	0.508	0.463	0.429	0.434	0.47	0.48	0.476	0.507
		O	0.042	0.041	0.416	0.464	0.461	0.481	0.471	0.498	0.545	0.506	0.488	0.468	0.499	0.5	0.483	0.464	0.445	0.443	0.544	0.515	0.489	0.432	0.526	0.141			O	0.042	0.042	0.422	0.455	0.454	0.548	0.457	0.487	0.51	0.524	0.468	0.447	0.477	0.489	0.46	0.483	0.432	0.451	0.509	0.512
		P	0.042	0.042	0.419	0.424	0.43	0.435	0.468	0.461	0.461	0.472	0.459	0.451	0.473	0.441	0.467	0.495	0.477	0.566	0.465	0.447	0.447	0.449	0.507	0.137			P	0.042	0.042	0.429	0.443	0.434	0.44	0.483	0.473	0.463	0.447	0.442	0.409	0.485	0.494	0.492	0.495	0.506	0.501	0.461	0.453
																									0.515688
	Plate 3																											Plate 3
			1	2	3	4	5	6	7	8	9	10	11	12	13	14	15	16	17	18	19	20	21	22	23	24				1	2	3	4	5	6	7	8	9	10	11	12	13	14	15	16	17	18	19	20
		A	0.042	0.042	0.169	0.183	0.177	0.173	0.163	0.522	0.217	0.502	0.512	0.507	0.396	0.55	0.496	0.467	0.506	0.401	0.545	0.566	0.488	0.452	0.465	0.144			A	0.042	0.042	0.167	0.187	0.179	0.193	0.164	0.487	0.548	0.501	0.516	0.537	0.508	0.536	0.218	0.177	0.168	0.181	0.534	0.552
		B	0.041	0.041	0.484	0.509	0.469	0.479	0.479	0.464	0.53	0.521	0.524	0.523	0.526	0.505	0.449	0.486	0.461	0.484	0.51	0.538	0.524	0.473	0.535	0.148			B	0.041	0.043	0.454	0.506	0.449	0.508	0.488	0.473	0.523	0.509	0.513	0.558	0.543	0.517	0.464	0.481	0.454	0.437	0.524	0.531
		C	0.042	0.042	0.485	0.523	0.485	0.484	0.516	0.474	0.542	0.523	0.538	0.521	0.5	0.569	0.504	0.513	0.544	0.529	0.534	0.528	0.539	0.535	0.44	0.135			C	0.042	0.041	0.467	0.482	0.493	0.501	0.517	0.532	0.52	0.53	0.545	0.525	0.521	0.462	0.496	0.533	0.536	0.518	0.53	0.539
		D	0.042	0.042	0.504	0.505	0.49	0.466	0.511	0.577	0.528	0.523	0.531	0.208	0.506	0.474	0.493	0.501	0.549	0.504	0.544	0.54	0.496	0.524	0.509	0.127			D	0.041	0.041	0.46	0.479	0.499	0.502	0.518	0.509	0.507	0.525	0.505	0.203	0.463	0.485	0.49	0.516	0.516	0.529	0.512	0.54
		E	0.042	0.041	0.51	0.529	0.523	0.512	0.507	0.544	0.496	0.513	0.461	0.451	0.484	0.519	0.532	0.522	0.504	0.522	0.478	0.494	0.494	0.396	0.52	0.17			E	0.041	0.041	0.489	0.525	0.525	0.524	0.465	0.515	0.498	0.461	0.445	0.458	0.522	0.508	0.525	0.543	0.506	0.464	0.443	0.469
		F	0.042	0.041	0.476	0.517	0.513	0.492	0.492	0.539	0.469	0.511	0.455	0.453	0.496	0.516	0.53	0.483	0.476	0.508	0.507	0.473	0.465	0.196	0.534	0.169			F	0.041	0.04	0.503	0.524	0.527	0.501	0.513	0.499	0.449	0.467	0.457	0.447	0.523	0.503	0.5	0.509	0.493	0.491	0.464	0.486
		G	0.042	0.041	0.483	0.469	0.494	0.5	0.518	0.519	0.515	0.517	0.496	0.499	0.472	0.492	0.496	0.508	0.511	0.346	0.543	0.401	0.49	0.485	0.548	0.166			G	0.042	0.041	0.485	0.547	0.494	0.45	0.525	0.515	0.522	0.502	0.466	0.475	0.542	0.501	0.459	0.491	0.528	0.359	0.57	0.454
		H	0.042	0.042	0.499	0.517	0.502	0.445	0.509	0.514	0.516	0.518	0.478	0.444	0.526	0.514	0.46	0.475	0.527	0.534	0.47	0.469	0.457	0.466	0.577	0.166			H	0.041	0.041	0.507	0.498	0.5	0.48	0.518	0.513	0.507	0.502	0.464	0.439	0.506	0.504	0.482	0.46	0.477	0.497	0.547	0.528
		I	0.042	0.041	0.49	0.469	0.465	0.462	0.488	0.521	0.488	0.482	0.522	0.5	0.57	0.513	0.446	0.468	0.532	0.52	0.467	0.477	0.535	0.313	0.593	0.159			I	0.042	0.041	0.466	0.478	0.478	0.45	0.495	0.511	0.455	0.466	0.497	0.489	0.574	0.52	0.445	0.481	0.51	0.521	0.456	0.483
		J	0.042	0.041	0.489	0.468	0.509	0.449	0.516	0.519	0.482	0.481	0.52	0.51	0.53	0.518	0.453	0.466	0.516	0.542	0.457	0.46	0.527	0.531	0.568	0.155			J	0.042	0.04	0.472	0.468	0.456	0.458	0.512	0.522	0.471	0.472	0.516	0.528	0.489	0.506	0.465	0.464	0.529	0.503	0.477	0.496
		K	0.042	0.042	0.465	0.461	0.451	0.449	0.522	0.499	0.518	0.51	0.547	0.526	0.492	0.501	0.466	0.454	0.486	0.503	0.512	0.55	0.504	0.556	0.555	0.176			K	0.046	0.04	0.451	0.48	0.499	0.467	0.516	0.543	0.528	0.522	0.51	0.535	0.521	0.466	0.448	0.48	0.51	0.522	0.527	0.559
		L	0.043	0.041	0.473	0.465	0.488	0.439	0.498	0.504	0.522	0.525	0.545	0.509	0.477	0.446	0.151	0.454	0.496	0.533	0.543	0.546	0.511	0.56	0.554	0.178			L	0.041	0.041	0.469	0.471	0.467	0.479	0.513	0.524	0.509	0.506	0.517	0.501	0.474	0.457	0.154	0.48	0.514	0.531	0.52	0.535
		M	0.044	0.041	0.465	0.48	0.459	0.447	0.464	0.439	0.525	0.525	0.523	0.513	0.454	0.451	0.447	0.437	0.441	0.472	0.497	0.498	0.547	0.566	0.482	0.178			M	0.041	0.041	0.464	0.48	0.478	0.465	0.484	0.472	0.518	0.489	0.523	0.502	0.463	0.465	0.454	0.455	0.454	0.464	0.484	0.486
		N	0.042	0.042	0.477	0.459	0.445	0.437	0.469	0.443	0.531	0.513	0.508	0.507	0.511	0.506	0.439	0.441	0.468	0.467	0.474	0.482	0.544	0.517	0.49	0.155			N	0.041	0.041	0.458	0.475	0.47	0.453	0.462	0.484	0.518	0.507	0.52	0.511	0.501	0.455	0.428	0.457	0.462	0.457	0.437	0.492
		O	0.042	0.042	0.462	0.497	0.482	0.428	0.446	0.447	0.536	0.5	0.483	0.438	0.446	0.437	0.448	0.49	0.48	0.44	0.54	0.492	0.449	0.438	0.55	0.146			O	0.042	0.041	0.417	0.451	0.456	0.467	0.474	0.462	0.547	0.487	0.435	0.495	0.519	0.457	0.435	0.494	0.451	0.447	0.499	0.507
		P	0.042	0.054	0.422	0.42	0.417	0.425	0.468	0.458	0.484	0.457	0.417	0.403	0.423	0.419	0.476	0.469	0.493	0.471	0.524	0.456	0.418	0.409	0.513	0.147			P	0.042	0.041	0.423	0.423	0.433	0.443	0.463	0.479	0.455	0.521	0.429	0.407	0.492	0.482	0.459	0.493	0.488	0.484	0.508	0.444
																									0.527062
	Plate 4																											Plate 4
			1	2	3	4	5	6	7	8	9	10	11	12	13	14	15	16	17	18	19	20	21	22	23	24				1	2	3	4	5	6	7	8	9	10	11	12	13	14	15	16	17	18	19	20
		A	0.042	0.042	0.157	0.217	0.519	0.525	0.175	0.503	0.21	0.542	0.198	0.548	0.259	0.568	0.29	0.159	0.36	0.528	0.532	0.38	0.424	0.448	0.554	0.142			A	0.042	0.043	0.437	0.234	0.513	0.512	0.491	0.476	0.511	0.516	0.535	0.49	0.541	0.225	0.146	0.483	0.494	0.494	0.198	0.528
		B	0.042	0.041	0.513	0.526	0.524	0.487	0.469	0.491	0.537	0.522	0.525	0.534	0.544	0.537	0.466	0.486	0.471	0.464	0.541	0.543	0.526	0.451	0.585	0.145			B	0.041	0.041	0.436	0.508	0.468	0.493	0.462	0.495	0.527	0.471	0.496	0.497	0.522	0.526	0.466	0.457	0.486	0.478	0.51	0.527
		C	0.042	0.041	0.499	0.528	0.52	0.517	0.527	0.543	0.523	0.525	0.513	0.531	0.506	0.505	0.538	0.514	0.546	0.543	0.54	0.557	0.551	0.551	0.464	0.121			C	0.04	0.04	0.459	0.507	0.483	0.481	0.509	0.519	0.525	0.499	0.491	0.517	0.431	0.504	0.526	0.483	0.5	0.51	0.532	0.538
		D	0.041	0.041	0.516	0.527	0.512	0.506	0.535	0.524	0.512	0.525	0.475	0.524	0.481	0.45	0.5	0.511	0.516	0.529	0.533	0.538	0.516	0.506	0.551	0.123			D	0.041	0.041	0.503	0.512	0.49	0.489	0.506	0.562	0.497	0.502	0.535	0.496	0.44	0.437	0.487	0.486	0.47	0.487	0.503	0.526
		E	0.041	0.041	0.494	0.543	0.535	0.502	0.502	0.528	0.514	0.455	0.495	0.553	0.546	0.509	0.532	0.531	0.523	0.508	0.458	0.48	0.48	0.492	0.532	0.184			E	0.04	0.04	0.487	0.51	0.506	0.493	0.509	0.54	0.48	0.504	0.466	0.434	0.496	0.504	0.515	0.498	0.522	0.482	0.469	0.467
		F	0.042	0.041	0.491	0.502	0.538	0.515	0.528	0.526	0.484	0.501	0.461	0.458	0.52	0.503	0.493	0.52	0.524	0.529	0.48	0.502	0.483	0.496	0.51	0.18			F	0.04	0.045	0.517	0.506	0.507	0.501	0.491	0.534	0.489	0.488	0.441	0.432	0.492	0.498	0.498	0.506	0.487	0.498	0.468	0.463
		G	0.042	0.042	0.494	0.564	0.507	0.513	0.536	0.537	0.538	0.517	0.495	0.523	0.522	0.51	0.51	0.521	0.536	0.501	0.509	0.514	0.491	0.462	0.551	0.194			G	0.04	0.041	0.487	0.521	0.51	0.474	0.514	0.494	0.513	0.499	0.463	0.447	0.466	0.491	0.503	0.472	0.482	0.469	0.534	0.531
		H	0.042	0.041	0.513	0.508	0.496	0.504	0.509	0.521	0.501	0.519	0.492	0.524	0.519	0.52	0.525	0.492	0.459	0.513	0.561	0.536	0.475	0.456	0.533	0.192			H	0.041	0.041	0.507	0.46	0.492	0.499	0.473	0.508	0.488	0.503	0.451	0.436	0.5	0.506	0.509	0.484	0.47	0.489	0.518	0.52
		I	0.042	0.041	0.465	0.47	0.481	0.452	0.527	0.524	0.471	0.489	0.462	0.517	0.521	0.514	0.465	0.457	0.558	0.549	0.511	0.48	0.492	0.515	0.583	0.2			I	0.04	0.042	0.452	0.471	0.458	0.461	0.499	0.517	0.448	0.467	0.513	0.515	0.513	0.506	0.446	0.425	0.497	0.516	0.45	0.455
		J	0.042	0.041	0.473	0.472	0.184	0.464	0.524	0.535	0.491	0.482	0.517	0.522	0.568	0.545	0.47	0.461	0.517	0.52	0.481	0.473	0.529	0.523	0.538	0.189			J	0.04	0.041	0.487	0.47	0.18	0.457	0.509	0.51	0.462	0.452	0.532	0.521	0.519	0.477	0.456	0.441	0.511	0.523	0.477	0.464
		K	0.041	0.041	0.487	0.492	0.495	0.521	0.526	0.531	0.514	0.499	0.52	0.494	0.53	0.469	0.489	0.479	0.52	0.506	0.553	0.544	0.52	0.514	0.514	0.19			K	0.04	0.041	0.448	0.463	0.444	0.47	0.514	0.503	0.51	0.499	0.529	0.528	0.493	0.454	0.453	0.452	0.482	0.513	0.529	0.532
		L	0.041	0.041	0.488	0.478	0.431	0.468	0.514	0.526	0.51	0.513	0.536	0.535	0.472	0.46	0.512	0.465	0.526	0.539	0.525	0.541	0.536	0.503	0.515	0.198			L	0.041	0.041	0.478	0.46	0.403	0.453	0.498	0.511	0.514	0.509	0.475	0.514	0.442	0.438	0.486	0.457	0.523	0.49	0.535	0.537
		M	0.041	0.041	0.455	0.492	0.484	0.452	0.481	0.482	0.516	0.502	0.517	0.529	0.47	0.458	0.441	0.482	0.46	0.471	0.497	0.514	0.532	0.557	0.452	0.18			M	0.041	0.04	0.46	0.472	0.472	0.48	0.478	0.446	0.519	0.498	0.513	0.508	0.442	0.46	0.454	0.428	0.466	0.458	0.425	0.494
		N	0.042	0.041	0.473	0.488	0.462	0.458	0.48	0.467	0.478	0.534	0.526	0.536	0.511	0.444	0.437	0.49	0.46	0.467	0.458	0.474	0.551	0.552	0.504	0.172			N	0.041	0.041	0.482	0.468	0.442	0.443	0.451	0.474	0.47	0.48	0.517	0.516	0.427	0.503	0.44	0.427	0.448	0.468	0.429	0.499
		O	0.042	0.041	0.441	0.492	0.469	0.458	0.478	0.479	0.535	0.525	0.434	0.462	0.484	0.45	0.458	0.472	0.457	0.448	0.539	0.491	0.466	0.4	0.491	0.153			O	0.041	0.041	0.423	0.473	0.456	0.423	0.472	0.447	0.517	0.49	0.455	0.445	0.441	0.525	0.464	0.443	0.446	0.454	0.549	0.515
		P	0.042	0.042	0.44	0.443	0.437	0.457	0.457	0.474	0.5	0.533	0.455	0.454	0.481	0.495	0.457	0.496	0.473	0.464	0.525	0.467	0.444	0.429	0.515	0.142			P	0.042	0.042	0.413	0.411	0.419	0.412	0.45	0.465	0.525	0.505	0.398	0.419	0.438	0.435	0.477	0.471	0.481	0.474	0.564	0.502
																									0.5245
	Plate 5																											Plate 5
			1	2	3	4	5	6	7	8	9	10	11	12	13	14	15	16	17	18	19	20	21	22	23	24				1	2	3	4	5	6	7	8	9	10	11	12	13	14	15	16	17	18	19	20
		A	0.042	0.042	0.186	0.201	0.49	0.492	0.49	0.471	0.537	0.513	0.545	0.517	0.544	0.542	0.514	0.168	0.515	0.475	0.54	0.555	0.512	0.173	0.591	0.147			A	0.043	0.043	0.157	0.192	0.499	0.177	0.496	0.486	0.547	0.515	0.236	0.536	0.529	0.244	0.185	0.153	0.505	0.173	0.245	0.551
		B	0.042	0.041	0.484	0.491	0.511	0.478	0.512	0.479	0.528	0.533	0.49	0.528	0.528	0.526	0.483	0.538	0.477	0.455	0.535	0.479	0.551	0.465	0.455	0.151			B	0.042	0.044	0.489	0.519	0.475	0.497	0.511	0.467	0.52	0.516	0.506	0.549	0.534	0.519	0.491	0.499	0.445	0.463	0.471	0.513
		C	0.042	0.041	0.504	0.5	0.506	0.492	0.531	0.491	0.516	0.515	0.52	0.493	0.447	0.443	0.483	0.494	0.5	0.459	0.525	0.527	0.498	0.542	0.47	0.143			C	0.041	0.041	0.487	0.51	0.503	0.499	0.497	0.507	0.524	0.52	0.508	0.529	0.489	0.478	0.5	0.507	0.509	0.525	0.527	0.515
		D	0.042	0.041	0.515	0.456	0.515	0.507	0.519	0.566	0.547	0.513	0.51	0.501	0.436	0.469	0.491	0.509	0.545	0.534	0.52	0.571	0.504	0.509	0.481	0.167			D	0.042	0.041	0.501	0.463	0.483	0.504	0.553	0.529	0.513	0.516	0.516	0.524	0.482	0.467	0.473	0.528	0.521	0.503	0.511	0.558
		E	0.042	0.041	0.509	0.536	0.522	0.228	0.518	0.543	0.526	0.475	0.467	0.465	0.53	0.501	0.528	0.505	0.541	0.518	0.474	0.496	0.465	0.478	0.492	0.183			E	0.041	0.041	0.485	0.524	0.521	0.228	0.496	0.526	0.467	0.452	0.444	0.455	0.521	0.487	0.507	0.507	0.515	0.496	0.444	0.479
		F	0.042	0.041	0.529	0.522	0.51	0.504	0.518	0.527	0.514	0.473	0.458	0.452	0.49	0.512	0.497	0.516	0.523	0.524	0.469	0.472	0.47	0.481	0.52	0.183			F	0.042	0.04	0.497	0.517	0.531	0.496	0.523	0.52	0.436	0.459	0.447	0.439	0.528	0.466	0.532	0.533	0.514	0.49	0.454	0.472
		G	0.042	0.041	0.497	0.526	0.519	0.509	0.522	0.489	0.524	0.514	0.507	0.48	0.499	0.489	0.502	0.507	0.494	0.51	0.535	0.556	0.479	0.447	0.501	0.177			G	0.042	0.041	0.465	0.529	0.497	0.518	0.532	0.5	0.519	0.502	0.48	0.465	0.498	0.473	0.506	0.47	0.526	0.487	0.507	0.532
		H	0.042	0.041	0.506	0.503	0.47	0.498	0.51	0.489	0.523	0.512	0.517	0.475	0.513	0.51	0.508	0.49	0.496	0.473	0.519	0.537	0.473	0.494	0.544	0.177			H	0.042	0.04	0.517	0.467	0.495	0.453	0.521	0.476	0.516	0.498	0.448	0.476	0.503	0.489	0.45	0.455	0.462	0.466	0.54	0.531
		I	0.042	0.041	0.467	0.487	0.464	0.436	0.529	0.533	0.478	0.454	0.522	0.51	0.481	0.453	0.454	0.443	0.513	0.529	0.475	0.468	0.474	0.506	0.587	0.181			I	0.041	0.04	0.459	0.463	0.483	0.432	0.534	0.536	0.455	0.459	0.534	0.513	0.538	0.54	0.441	0.439	0.506	0.517	0.49	0.463
		J	0.042	0.042	0.481	0.467	0.47	0.456	0.514	0.516	0.469	0.474	0.539	0.524	0.513	0.524	0.454	0.451	0.524	0.537	0.49	0.489	0.523	0.52	0.574	0.171			J	0.042	0.04	0.476	0.471	0.46	0.465	0.498	0.541	0.49	0.467	0.512	0.505	0.531	0.53	0.455	0.445	0.521	0.506	0.513	0.47
		K	0.042	0.042	0.463	0.461	0.458	0.502	0.519	0.516	0.525	0.513	0.531	0.493	0.499	0.489	0.46	0.462	0.526	0.546	0.512	0.537	0.481	0.504	0.519	0.188			K	0.041	0.041	0.5	0.526	0.526	0.482	0.529	0.522	0.494	0.503	0.531	0.543	0.518	0.492	0.472	0.482	0.504	0.528	0.52	0.565
		L	0.042	0.041	0.505	0.46	0.454	0.452	0.507	0.53	0.52	0.552	0.484	0.503	0.471	0.452	0.461	0.458	0.536	0.521	0.509	0.464	0.482	0.562	0.509	0.196			L	0.041	0.041	0.526	0.479	0.476	0.475	0.514	0.527	0.516	0.509	0.49	0.47	0.463	0.445	0.441	0.467	0.488	0.538	0.535	0.52
		M	0.043	0.041	0.466	0.469	0.452	0.457	0.445	0.461	0.488	0.488	0.513	0.513	0.421	0.473	0.469	0.417	0.449	0.471	0.485	0.473	0.534	0.532	0.464	0.178			M	0.041	0.041	0.456	0.481	0.474	0.46	0.48	0.489	0.447	0.472	0.508	0.517	0.475	0.481	0.439	0.458	0.478	0.476	0.516	0.506
		N	0.043	0.042	0.478	0.476	0.447	0.452	0.464	0.461	0.502	0.463	0.532	0.506	0.462	0.491	0.448	0.44	0.462	0.463	0.469	0.517	0.526	0.518	0.52	0.166			N	0.041	0.041	0.472	0.483	0.462	0.451	0.458	0.479	0.514	0.497	0.528	0.521	0.502	0.466	0.44	0.437	0.468	0.464	0.485	0.509
		O	0.042	0.042	0.441	0.476	0.506	0.456	0.451	0.465	0.534	0.495	0.475	0.452	0.45	0.45	0.445	0.458	0.444	0.441	0.491	0.485	0.462	0.413	0.5	0.153			O	0.042	0.043	0.418	0.478	0.462	0.484	0.509	0.498	0.508	0.528	0.424	0.465	0.506	0.455	0.456	0.46	0.443	0.447	0.466	0.527
		P	0.043	0.043	0.422	0.421	0.458	0.424	0.467	0.46	0.538	0.531	0.421	0.428	0.505	0.466	0.467	0.421	0.497	0.493	0.549	0.538	0.431	0.438	0.467	0.146			P	0.042	0.042	0.402	0.445	0.446	0.443	0.452	0.495	0.518	0.526	0.448	0.46	0.466	0.444	0.49	0.496	0.488	0.489	0.546	0.561
																									0.512125
	Plate 6																											Plate 6
			1	2	3	4	5	6	7	8	9	10	11	12	13	14	15	16	17	18	19	20	21	22	23	24				1	2	3	4	5	6	7	8	9	10	11	12	13	14	15	16	17	18	19	20
		A	0.042	0.042	0.457	0.19	0.527	0.541	0.163	0.162	0.518	0.51	0.542	0.546	0.54	0.569	0.24	0.289	0.24	0.491	0.324	0.527	0.55	0.459	0.589	0.14			A	0.042	0.042	0.136	0.183	0.527	0.183	0.506	0.511	0.541	0.513	0.533	0.522	0.531	0.536	0.524	0.167	0.145	0.193	0.528	0.549
		B	0.042	0.041	0.511	0.532	0.532	0.503	0.473	0.495	0.537	0.534	0.543	0.543	0.528	0.526	0.476	0.501	0.487	0.475	0.536	0.49	0.558	0.464	0.567	0.155			B	0.041	0.043	0.51	0.513	0.491	0.504	0.452	0.497	0.523	0.51	0.524	0.537	0.535	0.52	0.464	0.492	0.478	0.434	0.538	0.532
		C	0.041	0.042	0.453	0.532	0.517	0.528	0.528	0.539	0.534	0.515	0.537	0.534	0.532	0.488	0.503	0.492	0.55	0.539	0.533	0.553	0.503	0.536	0.541	0.145			C	0.042	0.041	0.503	0.529	0.513	0.511	0.528	0.529	0.521	0.518	0.538	0.537	0.486	0.515	0.481	0.518	0.542	0.5	0.534	0.53
		D	0.049	0.041	0.518	0.467	0.496	0.517	0.549	0.544	0.517	0.539	0.517	0.534	0.52	0.488	0.495	0.541	0.543	0.503	0.539	0.535	0.462	0.535	0.515	0.152			D	0.041	0.041	0.519	0.512	0.483	0.511	0.518	0.525	0.511	0.51	0.502	0.523	0.491	0.46	0.499	0.513	0.535	0.517	0.519	0.525
		E	0.041	0.041	0.514	0.516	0.53	0.528	0.508	0.506	0.46	0.492	0.489	0.469	0.494	0.495	0.52	0.54	0.508	0.515	0.476	0.485	0.483	0.48	0.497	0.194			E	0.041	0.041	0.478	0.519	0.522	0.525	0.479	0.52	0.479	0.475	0.468	0.479	0.497	0.498	0.526	0.535	0.532	0.503	0.445	0.465
		F	0.041	0.042	0.523	0.534	0.55	0.517	0.51	0.525	0.456	0.459	0.454	0.456	0.522	0.509	0.533	0.533	0.51	0.477	0.462	0.507	0.475	0.485	0.515	0.189			F	0.041	0.041	0.516	0.52	0.533	0.516	0.512	0.497	0.505	0.445	0.45	0.437	0.54	0.465	0.507	0.522	0.506	0.531	0.476	0.521
		G	0.042	0.041	0.512	0.56	0.5	0.495	0.47	0.525	0.539	0.513	0.456	0.491	0.537	0.322	0.5	0.524	0.476	0.466	0.526	0.516	0.454	0.467	0.548	0.188			G	0.042	0.04	0.508	0.559	0.51	0.501	0.517	0.471	0.515	0.524	0.518	0.45	0.545	0.316	0.44	0.492	0.466	0.514	0.482	0.538
		H	0.042	0.041	0.512	0.521	0.514	0.514	0.521	0.525	0.527	0.524	0.463	0.455	0.506	0.508	0.499	0.531	0.516	0.477	0.535	0.535	0.475	0.461	0.541	0.19			H	0.042	0.041	0.512	0.519	0.506	0.525	0.513	0.547	0.508	0.509	0.448	0.456	0.526	0.519	0.475	0.48	0.503	0.442	0.57	0.515
		I	0.041	0.041	0.448	0.499	0.487	0.458	0.516	0.528	0.479	0.469	0.518	0.542	0.544	0.543	0.447	0.449	0.538	0.508	0.499	0.488	0.516	0.506	0.569	0.197			I	0.041	0.041	0.45	0.474	0.483	0.458	0.528	0.525	0.464	0.449	0.516	0.482	0.53	0.532	0.444	0.447	0.525	0.528	0.472	0.479
		J	0.042	0.041	0.485	0.482	0.466	0.454	0.521	0.548	0.477	0.484	0.525	0.535	0.53	0.537	0.45	0.474	0.516	0.526	0.5	0.505	0.529	0.516	0.568	0.194			J	0.042	0.041	0.464	0.474	0.463	0.466	0.52	0.531	0.448	0.456	0.525	0.534	0.547	0.531	0.476	0.447	0.518	0.509	0.459	0.466
		K	0.042	0.041	0.46	0.494	0.506	0.321	0.489	0.532	0.545	0.506	0.565	0.52	0.531	0.47	0.465	0.482	0.524	0.435	0.48	0.536	0.499	0.514	0.484	0.192			K	0.041	0.04	0.462	0.491	0.535	0.313	0.457	0.5	0.5	0.531	0.526	0.516	0.51	0.459	0.473	0.472	0.505	0.519	0.517	0.566
		L	0.041	0.041	0.472	0.457	0.425	0.467	0.516	0.536	0.524	0.526	0.457	0.455	0.511	0.441	0.464	0.489	0.538	0.542	0.48	0.516	0.511	0.527	0.499	0.197			L	0.041	0.04	0.47	0.464	0.433	0.46	0.528	0.485	0.522	0.522	0.533	0.525	0.505	0.444	0.475	0.465	0.522	0.512	0.482	0.485
		M	0.041	0.041	0.452	0.483	0.465	0.443	0.468	0.483	0.51	0.488	0.523	0.523	0.474	0.482	0.457	0.47	0.471	0.476	0.521	0.487	0.556	0.553	0.545	0.169			M	0.041	0.041	0.455	0.475	0.473	0.456	0.463	0.489	0.522	0.52	0.521	0.524	0.473	0.455	0.46	0.463	0.459	0.48	0.469	0.527
		N	0.042	0.042	0.479	0.485	0.47	0.464	0.487	0.506	0.477	0.482	0.525	0.534	0.478	0.473	0.451	0.447	0.49	0.476	0.496	0.505	0.571	0.555	0.507	0.175			N	0.041	0.041	0.475	0.487	0.466	0.45	0.464	0.465	0.485	0.496	0.538	0.529	0.5	0.491	0.439	0.434	0.472	0.481	0.488	0.503
		O	0.042	0.041	0.429	0.47	0.491	0.484	0.469	0.507	0.514	0.538	0.439	0.483	0.454	0.501	0.455	0.468	0.457	0.434	0.519	0.513	0.499	0.428	0.505	0.15			O	0.042	0.041	0.425	0.46	0.479	0.479	0.482	0.471	0.527	0.493	0.497	0.413	0.553	0.49	0.471	0.452	0.439	0.438	0.496	0.476
		P	0.042	0.042	0.415	0.445	0.445	0.442	0.432	0.448	0.464	0.54	0.427	0.486	0.464	0.465	0.426	0.442	0.484	0.509	0.543	0.515	0.463	0.431	0.482	0.131			P	0.042	0.041	0.416	0.426	0.444	0.442	0.44	0.488	0.53	0.525	0.483	0.438	0.449	0.472	0.413	0.422	0.528	0.469	0.505	0.564
																									0.5295
	Plate 7																											Plate 7
			1	2	3	4	5	6	7	8	9	10	11	12	13	14	15	16	17	18	19	20	21	22	23	24				1	2	3	4	5	6	7	8	9	10	11	12	13	14	15	16	17	18	19	20
		A	0.042	0.042	0.461	0.542	0.525	0.489	0.501	0.494	0.536	0.515	0.55	0.53	0.539	0.188	0.281	0.259	0.188	0.481	0.506	0.479	0.502	0.518	0.614	0.157			A	0.043	0.042	0.137	0.177	0.564	0.164	0.517	0.155	0.553	0.54	0.506	0.52	0.521	0.548	0.184	0.231	0.485	0.271	0.538	0.54
		B	0.041	0.042	0.492	0.518	0.499	0.5	0.484	0.502	0.537	0.509	0.529	0.489	0.515	0.527	0.479	0.461	0.446	0.45	0.517	0.489	0.549	0.451	0.573	0.164			B	0.042	0.043	0.478	0.523	0.478	0.532	0.481	0.5	0.531	0.515	0.536	0.544	0.553	0.51	0.465	0.467	0.451	0.462	0.523	0.553
		C	0.042	0.047	0.511	0.517	0.503	0.527	0.529	0.514	0.552	0.524	0.548	0.527	0.475	0.485	0.509	0.507	0.495	0.526	0.528	0.538	0.533	0.55	0.467	0.164			C	0.042	0.041	0.502	0.531	0.517	0.527	0.547	0.543	0.531	0.542	0.539	0.536	0.528	0.518	0.501	0.519	0.545	0.522	0.523	0.532
		D	0.042	0.042	0.508	0.512	0.5	0.494	0.522	0.578	0.544	0.518	0.511	0.512	0.439	0.473	0.501	0.534	0.532	0.486	0.534	0.54	0.49	0.532	0.449	0.177			D	0.043	0.041	0.524	0.504	0.512	0.506	0.563	0.534	0.524	0.524	0.536	0.516	0.46	0.517	0.503	0.576	0.542	0.523	0.551	0.565
		E	0.042	0.041	0.522	0.528	0.528	0.511	0.52	0.549	0.475	0.483	0.493	0.467	0.525	0.508	0.495	0.531	0.519	0.524	0.472	0.483	0.485	0.495	0.531	0.191			E	0.041	0.041	0.523	0.525	0.54	0.545	0.489	0.501	0.501	0.504	0.472	0.478	0.506	0.563	0.516	0.557	0.54	0.522	0.483	0.519
		F	0.042	0.042	0.526	0.532	0.519	0.51	0.526	0.542	0.481	0.477	0.468	0.471	0.479	0.481	0.528	0.528	0.525	0.513	0.489	0.481	0.474	0.487	0.511	0.197			F	0.041	0.041	0.505	0.546	0.537	0.524	0.54	0.538	0.499	0.495	0.492	0.493	0.532	0.504	0.506	0.529	0.534	0.533	0.484	0.496
		G	0.042	0.041	0.504	0.509	0.523	0.511	0.5	0.523	0.494	0.523	0.481	0.482	0.493	0.516	0.528	0.508	0.528	0.499	0.537	0.538	0.463	0.441	0.531	0.19			G	0.05	0.04	0.522	0.538	0.509	0.541	0.532	0.537	0.508	0.521	0.465	0.476	0.511	0.549	0.535	0.508	0.513	0.5	0.539	0.537
		H	0.043	0.042	0.483	0.481	0.536	0.518	0.492	0.532	0.531	0.508	0.49	0.454	0.515	0.514	0.47	0.517	0.549	0.542	0.539	0.534	0.459	0.468	0.557	0.194			H	0.044	0.04	0.503	0.526	0.526	0.534	0.528	0.547	0.541	0.522	0.461	0.474	0.557	0.503	0.474	0.507	0.501	0.516	0.55	0.521
		I	0.041	0.045	0.478	0.487	0.467	0.464	0.534	0.534	0.487	0.486	0.529	0.54	0.541	0.53	0.469	0.456	0.527	0.542	0.476	0.516	0.528	0.546	0.507	0.218			I	0.041	0.041	0.475	0.467	0.483	0.459	0.542	0.538	0.509	0.493	0.523	0.531	0.522	0.551	0.483	0.475	0.533	0.556	0.476	0.485
		J	0.043	0.042	0.495	0.469	0.457	0.492	0.522	0.535	0.489	0.47	0.501	0.517	0.539	0.517	0.457	0.469	0.533	0.547	0.475	0.509	0.535	0.527	0.557	0.189			J	0.042	0.041	0.495	0.477	0.458	0.494	0.519	0.564	0.47	0.507	0.552	0.544	0.566	0.557	0.462	0.446	0.531	0.54	0.531	0.473
		K	0.042	0.041	0.491	0.508	0.459	0.464	0.518	0.547	0.521	0.523	0.544	0.487	0.528	0.478	0.474	0.475	0.521	0.491	0.544	0.529	0.564	0.524	0.519	0.189			K	0.041	0.041	0.478	0.521	0.509	0.493	0.541	0.534	0.549	0.512	0.545	0.542	0.557	0.54	0.479	0.492	0.493	0.471	0.522	0.552
		L	0.043	0.042	0.478	0.46	0.458	0.462	0.525	0.521	0.535	0.525	0.509	0.518	0.465	0.489	0.477	0.469	0.471	0.55	0.537	0.539	0.5	0.507	0.519	0.183			L	0.041	0.041	0.483	0.482	0.48	0.482	0.531	0.54	0.514	0.506	0.524	0.499	0.502	0.489	0.509	0.477	0.489	0.52	0.44	0.54
		M	0.042	0.042	0.458	0.478	0.453	0.461	0.464	0.455	0.541	0.536	0.538	0.516	0.442	0.472	0.447	0.456	0.485	0.475	0.509	0.476	0.563	0.577	0.512	0.147			M	0.041	0.041	0.457	0.488	0.489	0.464	0.508	0.498	0.539	0.518	0.533	0.536	0.487	0.477	0.444	0.465	0.489	0.482	0.504	0.473
		N	0.042	0.041	0.485	0.482	0.427	0.447	0.474	0.477	0.541	0.505	0.535	0.521	0.47	0.491	0.478	0.465	0.461	0.479	0.466	0.501	0.564	0.564	0.459	0.16			N	0.044	0.05	0.484	0.489	0.449	0.456	0.462	0.477	0.523	0.484	0.525	0.529	0.485	0.487	0.439	0.453	0.484	0.483	0.517	0.479
		O	0.042	0.042	0.432	0.452	0.455	0.433	0.467	0.474	0.5	0.54	0.494	0.489	0.483	0.449	0.48	0.482	0.454	0.444	0.527	0.522	0.459	0.436	0.537	0.136			O	0.042	0.053	0.429	0.487	0.47	0.477	0.472	0.477	0.528	0.532	0.458	0.455	0.503	0.487	0.464	0.472	0.479	0.457	0.509	0.515
		P	0.042	0.042	0.431	0.444	0.427	0.414	0.483	0.457	0.538	0.529	0.462	0.48	0.413	0.488	0.505	0.451	0.478	0.5	0.552	0.567	0.442	0.466	0.543	0.133			P	0.042	0.042	0.403	0.456	0.435	0.453	0.484	0.5	0.49	0.515	0.466	0.445	0.425	0.495	0.463	0.485	0.509	0.496	0.559	0.488
																									0.524125
	Plate 8																											Plate 8
			1	2	3	4	5	6	7	8	9	10	11	12	13	14	15	16	17	18	19	20	21	22	23	24				1	2	3	4	5	6	7	8	9	10	11	12	13	14	15	16	17	18	19	20
		A	0.043	0.042	0.163	0.184	0.552	0.551	0.558	0.567	0.228	0.545	0.549	0.528	0.54	0.555	0.548	0.526	0.543	0.506	0.546	0.362	0.5	0.27	0.661	0.167			A	0.042	0.043	0.134	0.148	0.193	0.53	0.121	0.558	0.245	0.54	0.228	0.48	0.271	0.535	0.226	0.494	0.543	0.574	0.557	0.576
		B	0.042	0.042	0.522	0.2	0.538	0.543	0.494	0.557	0.559	0.547	0.558	0.585	0.555	0.54	0.511	0.519	0.558	0.545	0.557	0.546	0.487	0.624	0.619	0.153			B	0.041	0.043	0.491	0.209	0.488	0.524	0.506	0.486	0.548	0.545	0.55	0.538	0.499	0.513	0.486	0.528	0.499	0.471	0.548	0.57
		C	0.042	0.043	0.509	0.522	0.533	0.522	0.529	0.551	0.51	0.491	0.535	0.551	0.602	0.497	0.52	0.534	0.518	0.536	0.508	0.542	0.56	0.222	0.14	0.137			C	0.042	0.04	0.509	0.531	0.542	0.537	0.55	0.551	0.539	0.504	0.553	0.514	0.49	0.52	0.536	0.553	0.56	0.558	0.479	0.55
		D	0.042	0.042	0.512	0.551	0.515	0.523	0.557	0.545	0.516	0.504	0.562	0.562	0.53	0.493	0.539	0.564	0.497	0.507	0.494	0.578	0.546	0.566	0.487	0.154			D	0.043	0.041	0.517	0.553	0.524	0.545	0.544	0.605	0.564	0.477	0.558	0.512	0.487	0.521	0.541	0.543	0.575	0.541	0.554	0.516
		E	0.041	0.041	0.504	0.516	0.542	0.203	0.539	0.275	0.526	0.531	0.5	0.507	0.521	0.501	0.556	0.544	0.552	0.555	0.517	0.58	0.507	0.509	0.532	0.165			E	0.042	0.041	0.54	0.528	0.554	0.195	0.539	0.265	0.496	0.504	0.503	0.482	0.534	0.554	0.528	0.544	0.57	0.548	0.522	0.528
		F	0.045	0.041	0.482	0.54	0.563	0.546	0.531	0.546	0.547	0.544	0.502	0.503	0.547	0.422	0.525	0.526	0.515	0.18	0.499	0.536	0.514	0.504	0.553	0.178			F	0.041	0.041	0.495	0.537	0.545	0.517	0.551	0.543	0.519	0.499	0.499	0.497	0.54	0.446	0.513	0.49	0.554	0.178	0.538	0.524
		G	0.042	0.042	0.513	0.567	0.535	0.548	0.549	0.562	0.536	0.536	0.5	0.532	0.522	0.502	0.558	0.542	0.578	0.56	0.593	0.56	0.545	0.552	0.533	0.181			G	0.047	0.041	0.506	0.541	0.525	0.535	0.557	0.547	0.548	0.542	0.507	0.531	0.468	0.487	0.506	0.546	0.558	0.564	0.552	0.568
		H	0.045	0.042	0.526	0.52	0.222	0.547	0.558	0.555	0.554	0.549	0.231	0.543	0.568	0.473	0.462	0.52	0.57	0.569	0.561	0.556	0.518	0.53	0.556	0.184			H	0.044	0.042	0.496	0.526	0.201	0.54	0.555	0.547	0.548	0.536	0.203	0.54	0.554	0.475	0.452	0.535	0.557	0.562	0.555	0.567
		I	0.043	0.042	0.517	0.516	0.519	0.485	0.553	0.555	0.493	0.52	0.545	0.543	0.613	0.598	0.489	0.494	0.554	0.564	0.556	0.527	0.519	0.568	0.614	0.178			I	0.041	0.042	0.497	0.49	0.498	0.486	0.54	0.56	0.534	0.539	0.529	0.546	0.544	0.521	0.482	0.477	0.56	0.555	0.525	0.487
		J	0.042	0.042	0.516	0.52	0.484	0.497	0.528	0.564	0.544	0.492	0.497	0.57	0.589	0.549	0.516	0.499	0.534	0.533	0.536	0.53	0.567	0.571	0.573	0.182			J	0.041	0.042	0.5	0.498	0.496	0.484	0.539	0.546	0.524	0.499	0.482	0.52	0.566	0.549	0.497	0.484	0.552	0.558	0.506	0.504
		K	0.042	0.041	0.497	0.537	0.531	0.5	0.562	0.577	0.566	0.545	0.558	0.564	0.555	0.509	0.508	0.506	0.548	0.501	0.52	0.587	0.606	0.575	0.574	0.191			K	0.041	0.042	0.501	0.494	0.485	0.486	0.545	0.497	0.554	0.55	0.569	0.547	0.528	0.539	0.516	0.493	0.533	0.541	0.563	0.572
		L	0.049	0.042	0.491	0.511	0.5	0.517	0.548	0.259	0.553	0.357	0.56	0.547	0.538	0.517	0.512	0.502	0.514	0.538	0.561	0.566	0.578	0.57	0.553	0.189			L	0.044	0.042	0.525	0.509	0.497	0.515	0.519	0.229	0.547	0.356	0.565	0.557	0.516	0.538	0.498	0.501	0.566	0.511	0.573	0.527
		M	0.046	0.042	0.496	0.505	0.503	0.51	0.51	0.519	0.542	0.559	0.538	0.551	0.501	0.491	0.5	0.521	0.504	0.498	0.554	0.556	0.553	0.532	0.505	0.129			M	0.041	0.04	0.507	0.508	0.478	0.478	0.508	0.499	0.565	0.535	0.548	0.533	0.483	0.487	0.484	0.46	0.51	0.503	0.564	0.545
		N	0.042	0.042	0.497	0.511	0.491	0.483	0.49	0.525	0.558	0.55	0.536	0.548	0.533	0.49	0.464	0.475	0.494	0.474	0.543	0.576	0.593	0.589	0.506	0.14			N	0.041	0.041	0.528	0.512	0.471	0.463	0.482	0.495	0.55	0.534	0.554	0.529	0.455	0.552	0.473	0.47	0.479	0.478	0.513	0.575
		O	0.043	0.043	0.461	0.536	0.521	0.547	0.494	0.508	0.55	0.56	0.552	0.532	0.493	0.56	0.494	0.571	0.46	0.172	0.557	0.558	0.495	0.45	0.603	0.16			O	0.041	0.042	0.479	0.482	0.501	0.446	0.461	0.477	0.519	0.553	0.568	0.515	0.53	0.558	0.495	0.474	0.478	0.158	0.518	0.569
		P	0.042	0.042	0.547	0.5	0.062	0.551	0.487	0.499	0.539	0.497	0.509	0.464	0.289	0.562	0.479	0.546	0.498	0.49	0.543	0.486	0.483	0.438	0.586	0.157			P	0.042	0.042	0.578	0.466	0.058	0.485	0.478	0.49	0.475	0.564	0.454	0.456	0.274	0.528	0.458	0.446	0.453	0.533	0.502	0.522
																									0.537187
	Plate 9																											Plate 9
			1	2	3	4	5	6	7	8	9	10	11	12	13	14	15	16	17	18	19	20	21	22	23	24				1	2	3	4	5	6	7	8	9	10	11	12	13	14	15	16	17	18	19	20
		A	0.042	0.042	0.18	0.531	0.5	0.521	0.506	0.518	0.531	0.555	0.548	0.442	0.52	0.545	0.53	0.415	0.557	0.532	0.56	0.573	0.567	0.463	0.62	0.152			A	0.042	0.043	0.169	0.183	0.184	0.206	0.525	0.154	0.556	0.569	0.569	0.479	0.534	0.576	0.148	0.144	0.168	0.144	0.25	0.152
		B	0.042	0.042	0.504	0.525	0.522	0.482	0.495	0.501	0.351	0.552	0.52	0.543	0.539	0.534	0.482	0.49	0.546	0.471	0.565	0.53	0.551	0.124	0.616	0.155			B	0.041	0.042	0.512	0.514	0.526	0.542	0.479	0.537	0.366	0.538	0.518	0.539	0.54	0.532	0.524	0.536	0.5	0.464	0.508	0.549
		C	0.042	0.042	0.496	0.521	0.52	0.531	0.544	0.551	0.565	0.463	0.543	0.517	0.515	0.18	0.518	0.531	0.562	0.513	0.496	0.539	0.54	0.546	0.477	0.16			C	0.04	0.04	0.516	0.545	0.531	0.541	0.549	0.556	0.557	0.443	0.534	0.522	0.535	0.187	0.533	0.565	0.584	0.546	0.549	0.532
		D	0.042	0.042	0.361	0.522	0.533	0.536	0.548	0.595	0.509	0.509	0.493	0.481	0.47	0.471	0.531	0.536	0.56	0.557	0.485	0.491	0.526	0.578	0.467	0.138			D	0.041	0.041	0.374	0.533	0.543	0.534	0.552	0.596	0.547	0.485	0.535	0.489	0.475	0.483	0.55	0.577	0.567	0.56	0.521	0.498
		E	0.043	0.041	0.52	0.546	0.538	0.537	0.537	0.567	0.443	0.488	0.488	0.5	0.541	0.554	0.539	0.537	0.56	0.246	0.493	0.524	0.489	0.52	0.548	0.146			E	0.041	0.042	0.532	0.536	0.538	0.536	0.54	0.572	0.434	0.496	0.527	0.513	0.547	0.549	0.557	0.524	0.554	0.255	0.525	0.542
		F	0.042	0.042	0.523	0.518	0.538	0.505	0.534	0.538	0.474	0.476	0.356	0.49	0.524	0.521	0.517	0.511	0.578	0.519	0.508	0.515	0.51	0.513	0.56	0.148			F	0.04	0.042	0.534	0.539	0.545	0.514	0.52	0.555	0.485	0.498	0.362	0.503	0.533	0.546	0.568	0.57	0.57	0.523	0.537	0.541
		G	0.042	0.042	0.5	0.51	0.531	0.516	0.541	0.547	0.507	0.525	0.497	0.482	0.47	0.473	0.538	0.544	0.539	0.568	0.592	0.601	0.488	0.507	0.561	0.155			G	0.041	0.044	0.506	0.497	0.52	0.53	0.549	0.545	0.518	0.534	0.5	0.478	0.488	0.487	0.528	0.539	0.534	0.538	0.585	0.616
		H	0.043	0.041	0.504	0.499	0.5	0.499	0.533	0.126	0.506	0.179	0.515	0.469	0.457	0.475	0.551	0.557	0.54	0.558	0.554	0.547	0.486	0.487	0.562	0.155			H	0.041	0.041	0.539	0.507	0.533	0.51	0.546	0.129	0.537	0.173	0.481	0.494	0.459	0.498	0.54	0.536	0.523	0.556	0.565	0.563
		I	0.042	0.042	0.495	0.462	0.492	0.48	0.523	0.545	0.488	0.539	0.548	0.453	0.539	0.529	0.475	0.48	0.546	0.356	0.477	0.519	0.525	0.55	0.55	0.163			I	0.041	0.041	0.497	0.485	0.503	0.499	0.539	0.56	0.53	0.515	0.543	0.491	0.545	0.481	0.482	0.478	0.559	0.368	0.475	0.513
		J	0.042	0.044	0.497	0.485	0.493	0.49	0.541	0.533	0.495	0.481	0.545	0.534	0.51	0.552	0.48	0.483	0.551	0.581	0.513	0.502	0.217	0.573	0.606	0.173			J	0.041	0.041	0.506	0.504	0.496	0.488	0.558	0.546	0.512	0.5	0.554	0.534	0.523	0.507	0.489	0.495	0.559	0.574	0.487	0.516
		K	0.042	0.042	0.489	0.516	0.48	0.49	0.521	0.52	0.534	0.536	0.549	0.535	0.539	0.536	0.491	0.488	0.55	0.551	0.542	0.56	0.556	0.561	0.583	0.177			K	0.04	0.041	0.524	0.483	0.489	0.492	0.542	0.536	0.546	0.543	0.559	0.561	0.545	0.539	0.494	0.494	0.532	0.571	0.548	0.579
		L	0.044	0.042	0.528	0.514	0.485	0.483	0.535	0.099	0.539	0.542	0.529	0.535	0.527	0.509	0.489	0.478	0.531	0.571	0.111	0.504	0.545	0.565	0.584	0.183			L	0.042	0.041	0.533	0.496	0.504	0.479	0.528	0.101	0.552	0.544	0.541	0.537	0.527	0.517	0.498	0.504	0.498	0.538	0.113	0.47
		M	0.042	0.042	0.5	0.496	0.265	0.475	0.474	0.382	0.192	0.543	0.541	0.54	0.477	0.404	0.475	0.472	0.491	0.5	0.521	0.401	0.564	0.239	0.466	0.142			M	0.041	0.04	0.501	0.516	0.256	0.488	0.489	0.395	0.185	0.557	0.548	0.54	0.503	0.401	0.475	0.492	0.505	0.495	0.536	0.444
		N	0.044	0.042	0.497	0.512	0.467	0.457	0.476	0.505	0.553	0.508	0.557	0.516	0.457	0.472	0.466	0.455	0.48	0.511	0.503	0.526	0.539	0.566	0.487	0.146			N	0.041	0.04	0.517	0.515	0.488	0.488	0.47	0.501	0.558	0.509	0.561	0.543	0.53	0.504	0.467	0.498	0.5	0.51	0.487	0.517
		O	0.042	0.042	0.475	0.497	0.488	0.442	0.462	0.468	0.552	0.502	0.47	0.521	0.491	0.551	0.485	0.498	0.461	0.479	0.547	0.531	0.493	0.35	0.585	0.159			O	0.044	0.041	0.488	0.514	0.492	0.495	0.486	0.469	0.517	0.555	0.481	0.515	0.504	0.563	0.507	0.523	0.471	0.49	0.569	0.556
		P	0.042	0.042	0.426	0.103	0.45	0.453	0.384	0.471	0.543	0.484	0.511	0.439	0.544	0.54	0.429	0.469	0.477	0.535	0.515	0.581	0.448	0.437	0.557	0.146			P	0.042	0.042	0.461	0.103	0.471	0.432	0.409	0.497	0.536	0.457	0.482	0.486	0.547	0.553	0.443	0.457	0.481	0.567	0.469	0.54
																									0.551813
	Plate 10																											Plate 10
			1	2	3	4	5	6	7	8	9	10	11	12	13	14	15	16	17	18	19	20	21	22	23	24				1	2	3	4	5	6	7	8	9	10	11	12	13	14	15	16	17	18	19	20
		A	0.042	0.042	0.168	0.182	0.182	0.184	0.545	0.155	0.569	0.552	0.551	0.553	0.552	0.561	0.524	0.319	0.151	0.125	0.525	0.165	0.141	0.542	0.62	0.146			A	0.042	0.043	0.153	0.191	0.162	0.159	0.517	0.513	0.564	0.202	0.552	0.524	0.552	0.256	0.178	0.156	0.147	0.152	0.372	0.15
		B	0.042	0.042	0.531	0.504	0.507	0.543	0.501	0.493	0.456	0.545	0.527	0.572	0.518	0.527	0.488	0.52	0.475	0.472	0.546	0.546	0.543	0.547	0.573	0.16			B	0.041	0.042	0.531	0.529	0.489	0.532	0.501	0.497	0.455	0.543	0.531	0.523	0.536	0.54	0.501	0.532	0.485	0.485	0.557	0.576
		C	0.042	0.042	0.509	0.548	0.168	0.535	0.545	0.566	0.518	0.52	0.554	0.554	0.502	0.527	0.54	0.534	0.552	0.553	0.503	0.475	0.535	0.56	0.512	0.133			C	0.04	0.04	0.519	0.544	0.163	0.527	0.55	0.561	0.566	0.509	0.561	0.539	0.473	0.524	0.508	0.543	0.558	0.553	0.484	0.531
		D	0.043	0.042	0.51	0.531	0.51	0.545	0.563	0.56	0.527	0.509	0.539	0.502	0.495	0.486	0.525	0.546	0.568	0.548	0.492	0.49	0.516	0.519	0.468	0.124			D	0.042	0.041	0.537	0.544	0.531	0.525	0.552	0.589	0.533	0.52	0.467	0.483	0.477	0.497	0.526	0.556	0.586	0.548	0.491	0.499
		E	0.042	0.041	0.518	0.534	0.542	0.537	0.531	0.548	0.471	0.473	0.188	0.5	0.562	0.507	0.527	0.171	0.558	0.515	0.478	0.503	0.51	0.508	0.561	0.148			E	0.041	0.04	0.535	0.555	0.552	0.534	0.511	0.568	0.479	0.473	0.179	0.472	0.565	0.528	0.562	0.178	0.527	0.518	0.483	0.494
		F	0.042	0.041	0.519	0.544	0.541	0.544	0.527	0.51	0.463	0.467	0.478	0.476	0.539	0.506	0.523	0.548	0.518	0.52	0.486	0.508	0.525	0.525	0.55	0.138			F	0.04	0.041	0.514	0.54	0.504	0.522	0.534	0.509	0.473	0.48	0.469	0.469	0.497	0.485	0.534	0.512	0.513	0.534	0.483	0.501
		G	0.043	0.041	0.479	0.584	0.537	0.488	0.521	0.516	0.548	0.539	0.48	0.532	0.481	0.231	0.512	0.318	0.537	0.522	0.555	0.543	0.499	0.485	0.555	0.161			G	0.041	0.041	0.474	0.518	0.52	0.469	0.511	0.55	0.535	0.539	0.501	0.497	0.458	0.232	0.475	0.313	0.5	0.527	0.559	0.586
		H	0.046	0.042	0.52	0.538	0.229	0.472	0.539	0.544	0.54	0.535	0.481	0.471	0.493	0.468	0.483	0.509	0.524	0.529	0.566	0.541	0.469	0.544	0.537	0.156			H	0.041	0.042	0.524	0.509	0.229	0.475	0.496	0.529	0.539	0.535	0.472	0.494	0.458	0.461	0.519	0.523	0.539	0.566	0.547	0.562
		I	0.052	0.041	0.172	0.494	0.508	0.473	0.536	0.566	0.529	0.501	0.548	0.531	0.544	0.539	0.475	0.471	0.536	0.556	0.472	0.278	0.553	0.555	0.593	0.176			I	0.041	0.041	0.142	0.499	0.497	0.493	0.536	0.577	0.505	0.515	0.516	0.552	0.498	0.531	0.481	0.476	0.551	0.535	0.51	0.3
		J	0.054	0.042	0.487	0.486	0.479	0.481	0.538	0.557	0.493	0.508	0.529	0.549	0.494	0.531	0.485	0.476	0.536	0.547	0.492	0.486	0.53	0.576	0.574	0.167			J	0.041	0.042	0.507	0.494	0.502	0.486	0.555	0.544	0.503	0.498	0.532	0.522	0.539	0.528	0.489	0.483	0.539	0.563	0.497	0.502
		K	0.05	0.043	0.466	0.502	0.531	0.525	0.537	0.541	0.554	0.476	0.546	0.547	0.566	0.546	0.514	0.497	0.531	0.548	0.543	0.544	0.302	0.57	0.535	0.182			K	0.043	0.042	0.53	0.497	0.49	0.486	0.54	0.541	0.514	0.46	0.561	0.546	0.512	0.546	0.475	0.481	0.551	0.519	0.557	0.509
		L	0.05	0.041	0.487	0.533	0.484	0.488	0.528	0.563	0.539	0.541	0.536	0.486	0.518	0.508	0.503	0.481	0.539	0.541	0.538	0.539	0.548	0.559	0.535	0.182			L	0.042	0.041	0.51	0.511	0.512	0.495	0.522	0.548	0.549	0.48	0.529	0.49	0.484	0.512	0.531	0.485	0.528	0.565	0.508	0.561
		M	0.045	0.041	0.463	0.509	0.37	0.429	0.491	0.497	0.534	0.463	0.528	0.545	0.481	0.472	0.465	0.489	0.49	0.484	0.503	0.497	0.524	0.532	0.466	0.174			M	0.041	0.04	0.49	0.506	0.375	0.44	0.498	0.485	0.545	0.455	0.544	0.528	0.461	0.557	0.468	0.476	0.486	0.495	0.491	0.488
		N	0.042	0.042	0.484	0.508	0.474	0.474	0.492	0.512	0.523	0.499	0.548	0.541	0.514	0.54	0.463	0.461	0.483	0.49	0.467	0.506	0.577	0.546	0.483	0.16			N	0.042	0.041	0.508	0.52	0.474	0.459	0.47	0.48	0.551	0.521	0.55	0.542	0.512	0.559	0.469	0.476	0.488	0.498	0.458	0.517
		O	0.042	0.043	0.471	0.48	0.537	0.482	0.483	0.525	0.53	0.291	0.501	0.437	0.525	0.519	0.471	0.479	0.46	0.461	0.56	0.54	0.474	0.466	0.497	0.145			O	0.042	0.042	0.492	0.484	0.48	0.444	0.475	0.482	0.551	0.294	0.467	0.473	0.509	0.487	0.479	0.491	0.496	0.467	0.543	0.565
		P	0.042	0.042	0.423	0.46	0.48	0.447	0.487	0.482	0.47	0.491	0.43	0.424	0.446	0.476	0.471	0.449	0.47	0.482	0.507	0.549	0.489	0.424	0.569	0.14			P	0.043	0.043	0.422	0.475	0.446	0.448	0.484	0.486	0.558	0.528	0.518	0.447	0.449	0.511	0.478	0.462	0.466	0.476	0.538	0.591
																									0.53925
	Plate 11																											Plate 11
			1	2	3	4	5	6	7	8	9	10	11	12	13	14	15	16	17	18	19	20	21	22	23	24				1	2	3	4	5	6	7	8	9	10	11	12	13	14	15	16	17	18	19	20
		A	0.042	0.043	0.445	0.203	0.539	0.522	0.504	0.502	0.532	0.566	0.556	0.517	0.531	0.559	0.528	0.538	0.172	0.158	0.174	0.417	0.575	0.452	0.591	0.148			A	0.042	0.043	0.429	0.544	0.526	0.527	0.528	0.497	0.559	0.549	0.528	0.508	0.522	0.521	0.529	0.511	0.298	0.143	0.557	0.556
		B	0.045	0.042	0.527	0.52	0.359	0.498	0.496	0.51	0.553	0.551	0.528	0.507	0.534	0.543	0.518	0.536	0.497	0.474	0.547	0.568	0.588	0.588	0.6	0.156			B	0.041	0.042	0.526	0.488	0.376	0.512	0.505	0.508	0.554	0.541	0.5	0.505	0.549	0.537	0.471	0.503	0.479	0.471	0.548	0.566
		C	0.042	0.043	0.494	0.536	0.514	0.524	0.544	0.54	0.529	0.524	0.526	0.545	0.484	0.519	0.534	0.522	0.564	0.553	0.494	0.523	0.521	0.507	0.463	0.126			C	0.041	0.04	0.506	0.525	0.503	0.528	0.541	0.539	0.549	0.51	0.522	0.517	0.455	0.512	0.539	0.539	0.573	0.535	0.486	0.548
		D	0.042	0.043	0.525	0.53	0.511	0.249	0.525	0.581	0.496	0.495	0.514	0.52	0.466	0.483	0.525	0.515	0.558	0.543	0.527	0.5	0.529	0.559	0.462	0.121			D	0.041	0.041	0.522	0.497	0.527	0.225	0.532	0.592	0.52	0.489	0.499	0.525	0.453	0.478	0.516	0.525	0.568	0.492	0.473	0.479
		E	0.042	0.041	0.503	0.546	0.548	0.528	0.512	0.564	0.517	0.475	0.51	0.513	0.533	0.514	0.54	0.51	0.559	0.541	0.476	0.493	0.278	0.506	0.53	0.155			E	0.041	0.04	0.525	0.535	0.54	0.532	0.519	0.561	0.479	0.478	0.505	0.503	0.529	0.537	0.562	0.55	0.526	0.543	0.478	0.502
		F	0.042	0.042	0.537	0.528	0.522	0.513	0.536	0.211	0.463	0.506	0.468	0.469	0.484	0.492	0.535	0.534	0.528	0.503	0.471	0.374	0.485	0.484	0.518	0.164			F	0.04	0.041	0.533	0.527	0.531	0.525	0.531	0.219	0.466	0.508	0.468	0.476	0.509	0.53	0.515	0.521	0.541	0.507	0.499	0.389
		G	0.042	0.042	0.488	0.495	0.534	0.498	0.534	0.531	0.53	0.531	0.54	0.496	0.459	0.47	0.483	0.522	0.525	0.522	0.431	0.522	0.519	0.47	0.527	0.189			G	0.041	0.041	0.474	0.536	0.499	0.506	0.542	0.536	0.543	0.528	0.495	0.498	0.478	0.54	0.529	0.529	0.514	0.526	0.435	0.544
		H	0.042	0.041	0.516	0.535	0.475	0.497	0.529	0.53	0.533	0.539	0.253	0.468	0.479	0.475	0.517	0.535	0.545	0.519	0.531	0.511	0.461	0.459	0.533	0.197			H	0.041	0.041	0.524	0.538	0.542	0.525	0.528	0.546	0.533	0.534	0.261	0.481	0.524	0.526	0.507	0.486	0.53	0.541	0.519	0.516
		I	0.042	0.042	0.478	0.498	0.486	0.489	0.532	0.541	0.5	0.494	0.544	0.535	0.497	0.534	0.464	0.472	0.548	0.529	0.481	0.515	0.524	0.415	0.604	0.215			I	0.04	0.042	0.483	0.492	0.496	0.484	0.536	0.547	0.525	0.489	0.533	0.529	0.509	0.533	0.491	0.48	0.548	0.544	0.476	0.52
		J	0.042	0.042	0.505	0.488	0.486	0.473	0.535	0.54	0.493	0.486	0.544	0.512	0.522	0.526	0.482	0.474	0.524	0.523	0.482	0.485	0.516	0.516	0.584	0.211			J	0.041	0.041	0.509	0.492	0.495	0.483	0.546	0.535	0.486	0.482	0.541	0.53	0.516	0.542	0.479	0.484	0.509	0.533	0.488	0.496
		K	0.042	0.042	0.484	0.493	0.479	0.492	0.51	0.516	0.486	0.487	0.495	0.539	0.553	0.528	0.482	0.484	0.537	0.48	0.496	0.553	0.511	0.557	0.557	0.22			K	0.041	0.042	0.488	0.486	0.477	0.482	0.492	0.533	0.539	0.492	0.558	0.537	0.536	0.508	0.48	0.469	0.497	0.489	0.519	0.552
		L	0.042	0.042	0.49	0.503	0.492	0.183	0.495	0.48	0.51	0.461	0.513	0.501	0.518	0.526	0.502	0.49	0.546	0.492	0.474	0.487	0.503	0.059	0.545	0.206			L	0.046	0.041	0.485	0.496	0.487	0.196	0.507	0.499	0.509	0.523	0.513	0.549	0.504	0.493	0.483	0.483	0.478	0.493	0.546	0.554
		M	0.042	0.042	0.484	0.503	0.474	0.471	0.499	0.487	0.548	0.501	0.543	0.53	0.464	0.469	0.44	0.482	0.488	0.487	0.515	0.523	0.548	0.52	0.529	0.19			M	0.041	0.041	0.495	0.497	0.468	0.481	0.507	0.484	0.554	0.48	0.539	0.535	0.447	0.472	0.417	0.46	0.5	0.491	0.494	0.574
		N	0.042	0.042	0.493	0.485	0.101	0.459	0.479	0.493	0.51	0.476	0.531	0.527	0.537	0.509	0.465	0.479	0.501	0.502	0.472	0.491	0.565	0.529	0.482	0.187			N	0.041	0.041	0.501	0.511	0.091	0.456	0.473	0.5	0.516	0.534	0.55	0.517	0.494	0.445	0.468	0.46	0.493	0.491	0.47	0.548
		O	0.042	0.042	0.489	0.493	0.485	0.467	0.481	0.488	0.557	0.55	0.481	0.496	0.449	0.462	0.297	0.495	0.469	0.455	0.528	0.528	0.495	0.483	0.485	0.166			O	0.041	0.041	0.446	0.474	0.525	0.504	0.474	0.482	0.53	0.488	0.489	0.522	0.481	0.464	0.329	0.493	0.487	0.461	0.518	0.536
		P	0.042	0.042	0.426	0.492	0.455	0.509	0.502	0.508	0.293	0.549	0.299	0.442	0.428	0.462	0.464	0.473	0.488	0.521	0.584	0.57	0.476	0.432	0.5	0.141			P	0.042	0.042	0.409	0.476	0.438	0.46	0.488	0.476	0.252	0.492	0.238	0.455	0.451	0.474	0.46	0.46	0.475	0.492	0.534	0.537
																									0.531875
	Plate 12																											Plate 12
			1	2	3	4	5	6	7	8	9	10	11	12	13	14	15	16	17	18	19	20	21	22	23	24				1	2	3	4	5	6	7	8	9	10	11	12	13	14	15	16	17	18	19	20
		A	0.042	0.042	0.517	0.175	0.545	0.553	0.51	0.194	0.561	0.533	0.486	0.526	0.543	0.553	0.48	0.485	0.186	0.331	0.182	0.564	0.577	0.459	0.603	0.15			A	0.042	0.042	0.155	0.191	0.18	0.554	0.517	0.531	0.567	0.546	0.497	0.547	0.546	0.56	0.523	0.518	0.153	0.145	0.563	0.554
		B	0.042	0.042	0.525	0.544	0.51	0.534	0.543	0.487	0.538	0.524	0.539	0.56	0.549	0.537	0.469	0.526	0.488	0.483	0.549	0.238	0.494	0.515	0.572	0.165			B	0.042	0.043	0.532	0.555	0.492	0.515	0.487	0.514	0.553	0.545	0.551	0.586	0.553	0.555	0.486	0.556	0.485	0.474	0.558	0.252
		C	0.042	0.042	0.517	0.498	0.532	0.538	0.53	0.563	0.522	0.505	0.548	0.551	0.548	0.557	0.531	0.523	0.548	0.52	0.482	0.539	0.516	0.512	0.577	0.138			C	0.042	0.041	0.492	0.505	0.547	0.531	0.558	0.562	0.506	0.523	0.55	0.489	0.553	0.506	0.513	0.527	0.553	0.522	0.519	0.555
		D	0.042	0.044	0.523	0.497	0.518	0.547	0.559	0.558	0.503	0.537	0.517	0.557	0.525	0.525	0.521	0.549	0.56	0.515	0.512	0.487	0.499	0.527	0.58	0.148			D	0.042	0.041	0.539	0.533	0.511	0.54	0.557	0.56	0.507	0.543	0.486	0.513	0.524	0.481	0.538	0.569	0.581	0.541	0.482	0.502
		E	0.042	0.042	0.519	0.541	0.548	0.537	0.47	0.546	0.472	0.457	0.507	0.489	0.546	0.506	0.538	0.551	0.562	0.53	0.456	0.495	0.498	0.501	0.534	0.18			E	0.041	0.041	0.537	0.529	0.545	0.543	0.508	0.542	0.476	0.48	0.525	0.494	0.532	0.505	0.558	0.541	0.568	0.53	0.453	0.482
		F	0.041	0.041	0.529	0.552	0.544	0.523	0.514	0.525	0.471	0.467	0.508	0.484	0.507	0.515	0.326	0.538	0.525	0.543	0.476	0.496	0.506	0.517	0.534	0.173			F	0.042	0.04	0.523	0.549	0.558	0.556	0.554	0.559	0.469	0.463	0.468	0.473	0.555	0.51	0.324	0.558	0.53	0.554	0.465	0.49
		G	0.043	0.041	0.49	0.574	0.54	0.508	0.537	0.543	0.535	0.524	0.507	0.468	0.546	0.542	0.514	0.502	0.551	0.537	0.546	0.54	0.487	0.478	0.535	0.18			G	0.042	0.041	0.534	0.573	0.54	0.524	0.55	0.523	0.54	0.509	0.483	0.5	0.539	0.547	0.524	0.543	0.542	0.502	0.537	0.58
		H	0.046	0.041	0.513	0.541	0.522	0.514	0.535	0.54	0.54	0.542	0.469	0.495	0.459	0.509	0.481	0.518	0.533	0.513	0.539	0.522	0.249	0.472	0.541	0.176			H	0.042	0.041	0.54	0.542	0.536	0.537	0.554	0.563	0.525	0.534	0.476	0.486	0.423	0.524	0.545	0.537	0.525	0.513	0.563	0.553
		I	0.052	0.041	0.486	0.499	0.502	0.47	0.529	0.552	0.479	0.475	0.21	0.528	0.518	0.567	0.472	0.48	0.095	0.545	0.485	0.485	0.548	0.563	0.576	0.171			I	0.042	0.04	0.489	0.502	0.516	0.478	0.555	0.552	0.484	0.494	0.214	0.519	0.589	0.516	0.477	0.478	0.095	0.555	0.477	0.501
		J	0.055	0.042	0.492	0.495	0.481	0.485	0.536	0.557	0.494	0.481	0.519	0.538	0.511	0.538	0.476	0.471	0.529	0.543	0.493	0.504	0.517	0.538	0.558	0.177			J	0.042	0.04	0.51	0.502	0.491	0.508	0.556	0.562	0.494	0.517	0.555	0.576	0.556	0.522	0.49	0.476	0.549	0.544	0.503	0.501
		K	0.05	0.041	0.486	0.513	0.515	0.491	0.358	0.531	0.273	0.493	0.556	0.538	0.559	0.503	0.057	0.516	0.481	0.489	0.073	0.541	0.511	0.533	0.537	0.191			K	0.041	0.041	0.493	0.514	0.58	0.504	0.353	0.541	0.252	0.537	0.551	0.529	0.56	0.568	0.058	0.496	0.498	0.526	0.072	0.517
		L	0.05	0.041	0.515	0.505	0.489	0.486	0.481	0.536	0.47	0.528	0.532	0.329	0.553	0.519	0.477	0.478	0.487	0.554	0.538	0.476	0.53	0.543	0.534	0.204			L	0.041	0.041	0.501	0.502	0.495	0.549	0.518	0.517	0.534	0.514	0.526	0.344	0.542	0.517	0.498	0.492	0.539	0.532	0.496	0.564
		M	0.046	0.041	0.469	0.51	0.395	0.469	0.444	0.481	0.534	0.501	0.542	0.537	0.486	0.475	0.468	0.489	0.488	0.479	0.478	0.532	0.538	0.54	0.461	0.176			M	0.041	0.041	0.488	0.512	0.416	0.485	0.457	0.513	0.536	0.5	0.542	0.547	0.497	0.481	0.473	0.494	0.482	0.488	0.481	0.476
		N	0.042	0.042	0.494	0.494	0.478	0.468	0.487	0.508	0.48	0.51	0.554	0.531	0.549	0.465	0.478	0.461	0.455	0.48	0.505	0.491	0.581	0.557	0.488	0.192			N	0.041	0.041	0.504	0.52	0.493	0.477	0.49	0.495	0.489	0.509	0.544	0.525	0.538	0.545	0.465	0.473	0.49	0.464	0.505	0.508
		O	0.042	0.041	0.46	0.482	0.487	0.468	0.472	0.478	0.504	0.537	0.443	0.455	0.481	0.495	0.443	0.446	0.462	0.453	0.526	0.542	0.503	0.477	0.48	0.136			O	0.042	0.042	0.488	0.484	0.457	0.483	0.475	0.518	0.579	0.537	0.465	0.477	0.492	0.552	0.525	0.489	0.5	0.464	0.546	0.55
		P	0.042	0.042	0.425	0.455	0.181	0.438	0.399	0.489	0.514	0.527	0.41	0.441	0.476	0.449	0.478	0.471	0.452	0.46	0.508	0.546	0.469	0.48	0.439	0.122			P	0.042	0.041	0.413	0.474	0.182	0.47	0.383	0.508	0.544	0.519	0.473	0.448	0.463	0.462	0.477	0.504	0.46	0.471	0.534	0.59
																									0.534312
	Plate 13																											Plate 13
			1	2	3	4	5	6	7	8	9	10	11	12	13	14	15	16	17	18	19	20	21	22	23	24				1	2	3	4	5	6	7	8	9	10	11	12	13	14	15	16	17	18	19	20
		A	0.043	0.043	0.123	0.138	0.466	0.147	0.437	0.459	0.48	0.47	0.468	0.453	0.479	0.462	0.311	0.431	0.133	0.126	0.174	0.455	0.454	0.46	0.616	0.159			A	0.043	0.044	0.137	0.144	0.176	0.491	0.165	0.466	0.218	0.47	0.291	0.48	0.292	0.451	0.304	0.462	0.464	0.453	0.416	0.511
		B	0.043	0.042	0.457	0.465	0.457	0.457	0.455	0.445	0.491	0.464	0.477	0.457	0.444	0.46	0.43	0.431	0.452	0.423	0.454	0.447	0.441	0.446	0.407	0.17			B	0.042	0.044	0.48	0.476	0.453	0.484	0.464	0.445	0.473	0.47	0.468	0.508	0.469	0.471	0.458	0.447	0.44	0.431	0.462	0.454
		C	0.042	0.041	0.443	0.482	0.47	0.443	0.474	0.477	0.499	0.443	0.499	0.464	0.467	0.433	0.492	0.462	0.462	0.443	0.438	0.436	0.452	0.422	0.491	0.142			C	0.042	0.041	0.469	0.499	0.458	0.467	0.487	0.493	0.517	0.453	0.544	0.518	0.505	0.48	0.473	0.463	0.478	0.468	0.459	0.427
		D	0.042	0.042	0.488	0.481	0.438	0.449	0.473	0.517	0.465	0.455	0.441	0.468	0.452	0.453	0.444	0.468	0.431	0.473	0.43	0.465	0.424	0.436	0.528	0.149			D	0.042	0.041	0.486	0.481	0.458	0.463	0.511	0.493	0.476	0.468	0.481	0.476	0.467	0.426	0.455	0.482	0.488	0.457	0.439	0.459
		E	0.042	0.042	0.486	0.479	0.491	0.484	0.539	0.509	0.484	0.417	0.538	0.426	0.54	0.469	0.529	0.463	0.492	0.47	0.414	0.428	0.425	0.427	0.551	0.192			E	0.061	0.041	0.484	0.509	0.505	0.492	0.547	0.514	0.549	0.414	0.561	0.433	0.563	0.475	0.544	0.464	0.549	0.462	0.428	0.44
		F	0.043	0.042	0.489	0.481	0.453	0.472	0.482	0.494	0.407	0.421	0.439	0.418	0.454	0.446	0.495	0.47	0.474	0.474	0.411	0.426	0.425	0.441	0.528	0.187			F	0.042	0.04	0.477	0.492	0.502	0.489	0.511	0.495	0.415	0.421	0.425	0.42	0.474	0.468	0.499	0.487	0.477	0.481	0.437	0.447
		G	0.042	0.043	0.418	0.477	0.439	0.473	0.539	0.467	0.55	0.472	0.549	0.417	0.532	0.45	0.527	0.476	0.521	0.47	0.495	0.467	0.409	0.402	0.531	0.19			G	0.042	0.041	0.448	0.508	0.488	0.476	0.558	0.5	0.56	0.476	0.502	0.468	0.562	0.442	0.548	0.47	0.553	0.462	0.474	0.486
		H	0.042	0.043	0.458	0.465	0.472	0.468	0.475	0.484	0.478	0.475	0.418	0.463	0.475	0.428	0.445	0.462	0.429	0.447	0.449	0.47	0.42	0.425	0.506	0.193			H	0.042	0.042	0.478	0.46	0.487	0.467	0.481	0.491	0.489	0.476	0.45	0.441	0.471	0.454	0.481	0.487	0.461	0.431	0.474	0.469
		I	0.042	0.042	0.452	0.44	0.401	0.439	0.541	0.481	0.49	0.445	0.559	0.46	0.531	0.452	0.486	0.411	0.553	0.457	0.431	0.445	0.463	0.378	0.568	0.171			I	0.042	0.042	0.461	0.443	0.423	0.445	0.554	0.497	0.512	0.456	0.548	0.48	0.61	0.506	0.49	0.429	0.562	0.471	0.442	0.434
		J	0.042	0.042	0.464	0.446	0.44	0.427	0.477	0.477	0.456	0.445	0.482	0.457	0.474	0.47	0.426	0.426	0.482	0.47	0.422	0.42	0.451	0.453	0.584	0.206			J	0.043	0.041	0.455	0.447	0.451	0.452	0.495	0.518	0.446	0.46	0.472	0.486	0.483	0.49	0.427	0.434	0.468	0.47	0.459	0.456
		K	0.043	0.044	0.459	0.46	0.4	0.435	0.541	0.48	0.513	0.422	0.547	0.463	0.542	0.477	0.455	0.421	0.486	0.452	0.472	0.42	0.437	0.456	0.559	0.206			K	0.042	0.042	0.476	0.463	0.427	0.432	0.503	0.461	0.548	0.493	0.529	0.473	0.575	0.481	0.459	0.449	0.489	0.459	0.421	0.447
		L	0.043	0.043	0.468	0.444	0.423	0.424	0.449	0.452	0.463	0.452	0.464	0.464	0.457	0.467	0.429	0.44	0.469	0.475	0.457	0.424	0.437	0.471	0.553	0.207			L	0.042	0.042	0.469	0.435	0.436	0.444	0.486	0.499	0.453	0.47	0.478	0.454	0.487	0.475	0.431	0.46	0.452	0.478	0.451	0.452
		M	0.042	0.043	0.455	0.45	0.443	0.43	0.427	0.408	0.49	0.47	0.492	0.472	0.4	0.429	0.419	0.411	0.437	0.431	0.471	0.454	0.454	0.454	0.481	0.188			M	0.043	0.042	0.455	0.455	0.447	0.44	0.452	0.449	0.451	0.482	0.493	0.487	0.472	0.42	0.448	0.451	0.447	0.449	0.474	0.445
		N	0.042	0.043	0.457	0.459	0.434	0.426	0.451	0.422	0.481	0.463	0.464	0.469	0.449	0.433	0.429	0.427	0.385	0.419	0.424	0.433	0.435	0.425	0.568	0.205			N	0.041	0.042	0.458	0.47	0.449	0.439	0.442	0.448	0.476	0.456	0.473	0.472	0.499	0.468	0.422	0.43	0.419	0.425	0.422	0.459
		O	0.042	0.042	0.418	0.439	0.441	0.407	0.421	0.43	0.477	0.474	0.445	0.443	0.409	0.436	0.446	0.458	0.398	0.395	0.245	0.464	0.42	0.444	0.484	0.148			O	0.043	0.042	0.428	0.451	0.45	0.467	0.422	0.449	0.485	0.483	0.461	0.409	0.481	0.437	0.466	0.433	0.43	0.438	0.213	0.459
		P	0.044	0.042	0.401	0.383	0.409	0.413	0.428	0.421	0.445	0.448	0.414	0.395	0.433	0.393	0.417	0.436	0.364	0.379	0.462	0.461	0.409	0.401	0.506	0.134			P	0.043	0.043	0.403	0.42	0.412	0.413	0.459	0.437	0.456	0.454	0.408	0.41	0.457	0.449	0.446	0.429	0.382	0.38	0.466	0.451
																									0.528812
[truncated: 4 more columns]

## Sheet: Figure 1b
	Primary "hit"		Categorization legend	# of compounds
1	Valproic acid sodium		psychoactive	6	0.162162
2	1,3-Dipropyl-8-p-sulfophenylxanthine		antibiotic	5	0.135135
3	Thiothixene hydrochloride		cancer therapeutic	5	0.135135
4	Salidroside		food compound	5	0.135135
5	Willardiiine		plant metabolite	3	0.0810811
6	Fluoxetine hydrochloride		antiviral	3	0.0810811
7	Lomefloxacin hydrochloride		analgesic	2	0.0540541
8	Ofloxacin		antihypertensive	2	0.0540541
9	Nystatine		other	6	0.162162
10	Rolitetracycline
11	Cefepime hydrochloride
12	Epirubicin Hydrochloride
13	Chlorambucil
14	Betulinic acid
15	Olomoucine
16	Bleomycin B2
17	Harmane
18	Chlorophyllide Cu Complex Na salt
19	Ethyl Everninate
20	Astaxanthin
21	Berberine
22	Liquiritigenin Dimethyl Ether
23	Gibberellic acid
24	Lycorine
25	Valacyclovir Hydrochloride
26	Docosanol
27	Imiquimoid
28	Meptazinol hydrochloride
29	Tramadol Hydrochloride
30	Tolazoline Hydrochloride
31	Lercanidipine hydrochloride hemihydrate
32	Oxantel pamoate
33	AL-8810
34	Alanyl-dl-leucine
35	Lobaric acid
36	Isoquinoline hydrochloride
37	Desoxymetasone

## Sheet: Figure 2b
	HK97 lysogen		PFU/mL	∆recA lysogen		PFU/mL	HK97 (no compound)		PFU/mL	∆recA lysogen (no compound)		PFU/mL
	Count	dilution		Count	dilution		Count	dilution		Count	dilution
Berberine B1	4	-5	1.33333e+08	10	-3	3.33333e+06	5	-3	1.66667e+06	11	-3	3.66667e+06
Berberine B2	8	-5	2.66667e+08	12	-3	4000000	12	-3	4000000	11	-3	3.66667e+06
Berberine B3	2	-5	6.66667e+07	7	-3	2.33333e+06	12	-3	4000000	4	-4	1.33333e+07
Fluoxetine B1	19	-4	6.33333e+07	3	-4	10000000	5	-3	1.66667e+06	5	-4	1.66667e+07
Fluoxetine B2	7	-4	2.33333e+07	4	-3	1.33333e+06	12	-3	4000000	2	-3	666667
Fluoxetine B3	3	-4	10000000	4	-4	1.33333e+07	4	-3	1.33333e+06	2	-4	6.66667e+06
Bleomycin B1	6	-7	20000000000	2	-3	666667	3	-4	10000000	14	-3	4.66667e+06
Bleomycin B2	15	-7	50000000000	3	-3	1000000	10	-4	3.33333e+07	6	-4	20000000
Bleomycin B3	26	-7	8.66667e+10	29	-1	96666.7	21	-3	7000000	7	-3	2.33333e+06
Cipro B1	7	-6	2.33333e+09	5	-2	166667	8	-4	2.66667e+07	2	-4	6.66667e+06
Cipro B2	10	-6	3.33333e+09	12	-2	400000	9	-4	30000000	3	-4	10000000
Cipro B3	7	-6	2.33333e+09	9	-2	300000	5	-4	1.66667e+07	3	-4	10000000
MitC B1	2	-7	6.66667e+09	2	-2	66666.7	5	-4	1.66667e+07	10	-4	3.33333e+07
MitC B2	7	-6	2.33333e+09	4	-2	133333	4	-4	1.33333e+07	2	-4	6.66667e+06
MitC B3	2	-7	6.66667e+09	5	-2	166667	4	-4	1.33333e+07	6	-4	20000000
Harmane B1	6	-4	20000000	10	-2	333333	5	-3	1.66667e+06	4	-3	1.33333e+06
Harmane B2	7	-4	2.33333e+07	12	-2	400000	4	-3	1.33333e+06	10	-2	333333
Harmane B3	16	-3	5.33333e+06	3	-3	1000000	25	-3	8.33333e+06	3	-2	100000

## Sheet: Figure 3
conc (ug/mL)	Cipro B1		PFU/mL	Cipro B2		PFU/mL	Cipro B3		PFU/mL	conc (ug/mL)	Bleo B1		PFU/mL	Bleo B2		PFU/mL	Bleo B3		PFU/mL	conc (ug/mL)	mitC B1		PFU/mL	mitC B2		PFU/mL	mitC B3		PFU/mL
	Count	dilution		Count	dilution		Count	dilution			Count	dilution		Count	dilution		Count	dilution			Count	dilution		Count	dilution		Count	dilution
400			0			0			0	400	5	-5	1.66667e+08	3	-3	1000000	2	-5	6.66667e+07	400			0			0			0
200			0			0			0	200	2	-7	6.66667e+09	8	-4	2.66667e+07	14	-5	4.66667e+08	200	2	-2	66666.7	8	-2	266667	7	-2	233333
100			0			0			0	100	40	-7	1.33333e+11	26	-5	8.66667e+08	8	-7	2.66667e+10	100	22	-2	733333	2	-3	666667	3	-3	1000000
50			0			0			0	50	40	-7	1.33333e+11	12	-6	4000000000	27	-7	90000000000	50	10	-3	3.33333e+06	4	-4	1.33333e+07	2	-4	6.66667e+06
25			0			0			0	25	40	-7	1.33333e+11	15	-6	5000000000	40	-7	1.33333e+11	25	5	-5	1.66667e+08	6	-5	200000000	5	-5	1.66667e+08
12.5	3	-3	1000000	3	-2	100000	6	-1	20000	12.5	40	-7	1.33333e+11	8	-7	2.66667e+10	40	-6	1.33333e+10	12.5	3	-6	1000000000	6	-5	200000000	5	-5	1.66667e+08
6.25	4	-3	1.33333e+06	2	-2	66666.7	16	-1	53333.3	6.25	40	-7	1.33333e+11	13	-7	4.33333e+10	27	-7	90000000000	6.25	8	-5	2.66667e+08	6	-6	2000000000	40	-5	1.33333e+09
3.125	7	-3	2.33333e+06	20	-1	66666.7	8	-1	26666.7	3.125	40	-7	1.33333e+11	30	-7	100000000000	18	-7	60000000000	3.125	2	-7	6.66667e+09	5	-6	1.66667e+09	2	-7	6.66667e+09
1.5625	3	-3	1000000	2	-2	66666.7	6	-1	20000	1.5625	6	-7	20000000000	15	-7	50000000000	26	-7	8.66667e+10	1.5625	7	-6	2.33333e+09	2	-7	6.66667e+09	4	-6	1.33333e+09
0.78125	14	-4	4.66667e+07	11	-2	366667	8	-1	26666.7	0.78125	16	-7	5.33333e+10	19	-6	6.33333e+09	14	-7	4.66667e+10	0.78125	5	-7	1.66667e+10	7	-7	2.33333e+10	11	-6	3.66667e+09
(-)	4	-4	1.33333e+07	20	-3	6.66667e+06	11	-4	3.66667e+07	(-)	3	-4	10000000	10	-4	3.33333e+07	21	-3	7000000	(-)	15	-3	5000000	6	-4	20000000	13	-3	4.33333e+06
1	5	-3	1.66667e+06	12	-1	40000	7	-1	23333.3	1	13	-7	4.33333e+10	13	-6	4.33333e+09	2	-7	6.66667e+09	1	6	-7	20000000000	3	-7	10000000000	8	-6	2.66667e+09
0.5	4	-5	1.33333e+08	14	-3	4.66667e+06	3	-3	1000000	0.5	10	-7	3.33333e+10	12	-6	4000000000	8	-6	2.66667e+09	0.5	14	-6	4.66667e+09	7	-6	2.33333e+09	2	-7	6.66667e+09
0.25	12	-7	40000000000	3	-7	10000000000	3	-5	100000000	0.25	19	-6	6.33333e+09	5	-7	1.66667e+10	17	-6	5.66667e+09	0.25	5	-6	1.66667e+09	5	-6	1.66667e+09	35	-5	1.16667e+09
0.125	6	-7	20000000000	16	-7	5.33333e+10	7	-6	2.33333e+09	0.125	13	-6	4.33333e+09	3	-7	10000000000	17	-6	5.66667e+09	0.125	2	-7	6.66667e+09	7	-6	2.33333e+09	2	-7	6.66667e+09
0.0625	25	-7	8.33333e+10	33	-7	110000000000	8	-6	2.66667e+09	0.0625	5	-7	1.66667e+10	9	-7	30000000000	17	-6	5.66667e+09	0.0625	9	-5	300000000	2	-6	6.66667e+08	2	-6	6.66667e+08
0.03125	3	-7	10000000000	3	-6	1000000000	2	-6	6.66667e+08	0.03125	17	-6	5.66667e+09	4	-6	1.33333e+09	7	-6	2.33333e+09	0.03125	4	-6	1.33333e+09	16	-5	5.33333e+08	3	-5	100000000
0.015625	10	-6	3.33333e+09	11	-5	3.66667e+08	7	-6	2.33333e+09	0.015625	14	-6	4.66667e+09	2	-6	6.66667e+08	15	-5	500000000	0.015625	4	-5	1.33333e+08	5	-5	1.66667e+08	4	-5	1.33333e+08
0.0078125	9	-6	3000000000	8	-5	2.66667e+08	5	-6	1.66667e+09	0.0078125	6	-6	2000000000	3	-6	1000000000	2	-6	6.66667e+08	0.0078125	3	-5	100000000	6	-5	200000000	4	-5	1.33333e+08
0.00390625	7	-6	2.33333e+09	2	-5	6.66667e+07	4	-6	1.33333e+09	0.00390625	7	-6	2.33333e+09	2	-6	6.66667e+08			0	0.00390625	15	-4	50000000	26	-5	8.66667e+08	2	-5	6.66667e+07
0.00195312	10	-5	3.33333e+08	2	-5	6.66667e+07	6	-5	200000000	0.00195312	16	-5	5.33333e+08	13	-6	4.33333e+09			0	0.00195312	7	-4	2.33333e+07	19	-5	6.33333e+08	8	-4	2.66667e+07
0.001	8	-4	2.66667e+07	3	-5	100000000	18	-4	60000000	0.001	2	-5	6.66667e+07	3	-5	100000000	2	-5	6.66667e+07	0.001	2	-4	6.66667e+06	6	-4	20000000	10	-4	3.33333e+07
0.0005	3	-4	10000000	2	-4	6.66667e+06	13	-4	4.33333e+07	0.0005	13	-4	4.33333e+07	11	-4	3.66667e+07	11	-4	3.66667e+07	0.0005	4	-4	1.33333e+07	2	-4	6.66667e+06	6	-4	20000000
0.0003	5	-4	1.66667e+07	13	-3	4.33333e+06	4	-4	1.33333e+07	0.0003	7	-4	2.33333e+07	6	-4	20000000	7	-4	2.33333e+07	0.0003	3	-4	10000000	4	-4	1.33333e+07	6	-4	20000000
(-)	9	-4	30000000	15	-4	50000000	8	-4	2.66667e+07	(-)	11	-4	3.66667e+07	7	-4	2.33333e+07			0	(-)	5	-3	1.66667e+06	4	-4	1.33333e+07	4	-4	1.33333e+07
(-) low	15	-3	5000000	5	-3	1.66667e+06	11	-3	3.66667e+06	(-) low	23	-3	7.66667e+06	2	-4	6.66667e+06	28	-3	9.33333e+06	(-) low	4	-4	1.33333e+07	3	-4	10000000	3	-4	10000000

## Sheet: Figure 4a
	mu lys 1		PFU/mL	mu lys 2		PFU/mL	mu lys 3		PFU/mL
	Count	dilution		Count	dilution		Count	dilution
Bleomycin B1	3	-5	100000000	4	-4	1.33333e+07	8	-5	2.66667e+08
(-)	12	-4	40000000	10	-3	3.33333e+06	3	-4	10000000
Bleomycin B2	17	-5	5.66667e+08	2	-5	6.66667e+07	12	-5	400000000
(-)	3	-4	10000000	4	-3	1.33333e+06	2	-4	6.66667e+06
Bleomycin B3	3	-6	1000000000	2	-3	666667	3	-5	100000000
(-)	5	-4	1.66667e+07	6	-2	200000	3	-2	100000
Cipro B1	4	-6	1.33333e+09	2	-3	666667	3	-4	10000000
(-)	4	-4	1.33333e+07	7	-3	2.33333e+06	6	-4	20000000
Cipro B2	7	-6	2.33333e+09	5	-2	166667	7	-6	2.33333e+09
(-)	14	-3	4.66667e+06	2	-3	666667	4	-4	1.33333e+07
Cipro B3	3	-4	10000000	4	-2	133333	3	-5	100000000
(-)	2	-4	6.66667e+06	5	-2	166667	3	-4	10000000
MitC B1	15	-5	500000000	18	-4	60000000	2	-7	6.66667e+09
(-)	11	-4	3.66667e+07	19	-3	6.33333e+06	23	-5	7.66667e+08
MitC B2	3	-4	10000000	2	-3	666667	10	-4	3.33333e+07
(-)	2	-4	6.66667e+06	3	-3	1000000	8	-3	2.66667e+06
MitC B3	3	-5	100000000	4	-2	133333	6	-5	200000000
(-)	3	-4	10000000	2	-3	666667	3	-3	1000000
* counts were from concentrations where max induction was observed

## Sheet: Figure 4b
	PA 14 P13		PFU/mL	PA 14 DMS3 lys 1		PFU/mL	PA 14 P8 20		PFU/mL
	Count	dilution		Count	dilution		Count	dilution
Bleomycin B1	11	-7	3.66667e+10	5	-8	1.66667e+11	7	-8	2.33333e+11
(-)	7	-4	2.33333e+07	4	-7	1.33333e+10	2	-6	6.66667e+08
Bleomycin B2	7	-6	2.33333e+09	3	-8	100000000000	5	-8	1.66667e+11
(-)	8	-4	2.66667e+07	18	-6	6000000000	22	-5	7.33333e+08
Bleomycin B3	21	-7	70000000000	6	-9	2000000000000	7	-9	2.33333e+12
(-)	22	-4	7.33333e+07	10	-7	3.33333e+10	8	-7	2.66667e+10
Cipro B1	4	-8	1.33333e+11	23	-7	7.66667e+10	8	-9	2.66667e+12
(-)	13	-4	4.33333e+07	6	-6	2000000000	11	-6	3.66667e+09
Cipro B2	22	-7	7.33333e+10	4	-10	1.33333e+13	2	-10	6.66667e+12
(-)	4	-5	1.33333e+08	3	-8	100000000000	17	-6	5.66667e+09
Cipro B3	13	-6	4.33333e+09	7	-9	2.33333e+12	6	-9	2000000000000
(-)	10	-4	3.33333e+07	11	-6	3.66667e+09	4	-6	1.33333e+09
MitC B1	6	-6	2000000000	2	-8	6.66667e+10	3	-8	100000000000
(-)	11	-4	3.66667e+07	12	-6	4000000000	16	-5	5.33333e+08
MitC B2	8	-6	2.66667e+09	4	-8	1.33333e+11	21	-7	70000000000
(-)	8	-4	2.66667e+07	15	-6	5000000000	2	-6	6.66667e+08
MitC B3	4	-7	1.33333e+10	5	-8	1.66667e+11	9	-8	300000000000
(-)	12	-4	40000000	7	-7	2.33333e+10	21	-5	700000000

## Sheet: Figure S1
Compounds with NO MIC
Berberine					Valporic acid sodium (ug/mL)					Imiquimod (ug/mL)					Docosanol (ug/mL)					Chlorophyllin (ug/mL)					Gibberelic acid (ug/mL)					Astaxanthin (ug/mL)					Chlorambucil (ug/mL)					Thiothexine (ug/mL)					Oxantel Pamoate (ug/mL)
	K12		HK97lys			K12		HK97lys			K12		HK97lys			K12		HK97lys			K12		HK97lys			K12		HK97lys			K12		HK97lyts			K12		HK97lys			K12		HK97lys			K12		HK97lys
1000	0.669	0.683	0.611	0.53	200	0.68	0.69	0.549	0.569	40	0.474	0.478	0.396	0.411	100	0.288	0.247	0.329	0.305	500	2.145	2.411	2.607	1.939	500	0.64	0.651	0.694	0.689	180	0.759	0.724	0.877	0.819	2000	0.613	0.59	0.613	0.62	10	0.578	0.607	0.653	0.685	4000	1.117	1.197	1.113	1.102
900	0.835	0.805	0.688	0.632	175	0.661	0.687	0.558	0.579	35	0.589	0.46	0.389	0.413	50	0.48	0.376	0.346	0.295	250	1.385	1.256	0.977	1.038	250	0.68	0.662	0.665	0.739	170	0.764	0.788	0.783	0.815	1000	0.706	0.411	0.587	0.624	5	0.583	0.586	0.643	0.65	3500	1.08	1.093	1.05	1.024
800	0.879	0.855	0.701	0.633	125	0.742	0.736	0.675	0.719	30	0.668	0.51	0.435	0.45	25	0.324	0.411	0.372	0.387	125	0.978	0.771	0.75	0.789	125	0.693	0.68	0.697	0.745	160	0.788	0.742	0.828	0.832	500	0.711	0.667	0.629	0.629	2.5	0.571	0.58	0.646	0.668	3000	1.149	1.107	1.084	1.026
700	0.861	0.843	0.67	0.641	75	0.778	0.784	0.73	0.777	25	0.72	0.541	0.492	0.503	12.5	0.438	0.412	0.505	0.492	62.5	0.754	0.636	0.65	0.658	62.5	0.7	0.679	0.7	0.711	150	0.824	0.766	0.778	0.783	250	0.715	0.446	0.669	0.662	1.25	0.452	0.453	0.549	0.569	2500	1.115	1.098	1.067	1.044
600	0.753	0.767	0.608	0.584	25	0.819	0.808	0.758	0.821	20	0.734	0.612	0.566	0.544	6.25	0.371	0.298	0.292	0.315	31.25	0.693	0.644	0.667	0.667	31.25	0.694	0.69	0.7	0.728	140	0.862	0.768	0.788	0.812	125	0.634	0.368	0.57	0.575	0.625	0.518	0.528	0.635	0.633	2000	1.093	1.064	1.06	1.039
500	0.766	0.76	0.548	0.554	12.5	0.814	0.811	0.772	0.814	15	0.762	0.683	0.608	0.61	3.125	0.412	0.417	0.514	0.541	15.625	0.697	0.633	0.656	0.652	15.625	0.638	0.645	0.656	0.706	130	0.87	0.767	0.735	0.749	62.5	0.694	0.651	0.635	0.61	0.3125	0.578	0.592	0.609	0.645	1500	1.035	1.041	0.665	1.092
400	0.773	0.772	0.545	0.526	6.25	0.796	0.819	0.782	0.838	10	0.794	0.715	0.67	0.669	1.5625	0.424	0.42	0.532	0.546	7.8125	0.67	0.622	0.638	0.637	7.8125	0.681	0.68	0.692	0.726	120	0.792	0.732	0.761	0.761	31.25	0.705	0.67	0.652	0.662	0.15625	0.406	0.428	0.526	0.547	1000	1.037	1.044	0.863	0.944
300	0.781	0.775	0.532	0.51	0	0.79	0.697	0.611	0.626	0	0.79	0.697	0.611	0.626	0.78125	0.323	0.267	0.436	0.366	3.90625	0.654	0.606	0.623	0.614	3.90625	0.698	0.677	0.695	0.734	110	0.841	0.806	0.776	0.803	15.625	0.71	0.678	0.669	0.664	0.078125	0.485	0.499	0.609	0.595	500	0.75	0.825	0.674	0.669
200	0.758	0.764	0.518	0.504											0.390625	0.365	0.411	0.409	0.398	1.95312	0.662	0.614	0.626	0.626	1.95312	0.685	0.696	0.718	0.734	100	0.749	0.709	0.765	0.74	7.8125	0.73	0.687	0.659	0.644	0.0390625	0.535	0.592	0.631	0.65	0	0.79	0.697	0.611	0.626
100	0.785	0.77	0.511	0.507											0.195312	0.384	0.393	0.476	0.492	0	0.708	0.658	0.681	0.687	0.976562	0.688	0.691	0.7	0.735	90	0.759	0.748	0.763	0.92	3.90625	0.433	0.716	0.677	0.674	0.0195312	0.551	0.576	0.676	0.649
0	0.809	0.795	0.527	0.521											0	0.408	0.412	0.491	0.468						0	0.659	0.641	0.647	0.706	80	0.779	0.742	0.779	0.923	0	0.661	0.603	0.639	0.646	0	0.503	0.481	0.56	0.529
																														70	0.756	0.758	0.763	0.829
Compounds with MIC																														60	0.684	0.719	0.734	0.805
Harmane (ug/mL)																			Fluoxetine (ug/mL)																							Bleomycin sulfate (ug/mL)
	K12									HK97lys										K12											HK97lys												K12
	B1			B2			B3			B1			B2			B3				B1				B2				B3			B1				B2				B3				B1			B2			B3
800	0.067	0.059	0.063	0.056	0.052	0.054	0.1	0.074	0.087	0.064	0.084	0.074	0.053	0.05	0.0515	0.078	0.074	0.076	200	0.026	0.024	0.023	0.0243333					0.035	0.043	0.039	0.019	0.024	0.023	0.022					0.007	0.009	0.008	25	0.015	0.017	0.016	0.021	0.028	0.0245	0.079
400	0.013	0.014	0.0135	0.014	0.015	0.0145	0.014	0.014	0.014	0.014	0.013	0.0135	0.015	0.014	0.0145	0.016	0.016	0.016	100	0.055	0.063	0.069	0.0623333	0.082	0.069	0.066	0.0723333	0.099	0.114	0.1065	0.066	0.06	0.054	0.06	0.047	0.046	0.047	0.0466667	0.07	0.076	0.073	12.5	0.017	0.029	0.023	0.011	0.031	0.021	0.073
200	0.025	0.024	0.0245	0.028	0.022	0.025	0.038	0.036	0.037	0.031	0.029	0.03	0.032	0.022	0.027	0.041	0.046	0.0435	50	0.235	0.233	0.227	0.231667	0.306	0.271	0.228	0.268333	0.368	0.279	0.3235	0.148	0.161	0.149	0.152667	0.247	0.222	0.215	0.228	0.25	0.187	0.2185	6.25	0.032	0.052	0.042	0.03	0.049	0.0395	0.1
100	0.069	0.073	0.071	0.073	0.069	0.071	0.081	0.088	0.0845	0.069	0.071	0.07	0.057	0.057	0.057	0.072	0.071	0.0715	25	0.589	0.579	0.592	0.586667	0.522	0.509	0.541	0.524	0.575	0.573	0.574	0.502	0.498	0.526	0.508667	0.523	0.528	0.485	0.512	0.494	0.473	0.4835	3.125	0.072	0.113	0.0925	0.07	0.112	0.091	0.159
50	0.191	0.211	0.201	0.202	0.23	0.216	0.244	0.266	0.255	0.197	0.213	0.205	0.231	0.25	0.2405	0.25	0.262	0.256	12.5									0.651	0.669	0.66									0.591	0.55	0.5705	1.5625	0.1	0.177	0.1385	0.14	0.182	0.161	0.177
25	0.236	0.277	0.2565	0.281	0.289	0.285	0.308	0.276	0.292	0.298	0.309	0.3035	0.329	0.395	0.362	0.363	0.385	0.374	6.25									0.724	0.715	0.7195									0.616	0.549	0.5825	0.78125	0.194	0.218	0.206	0.247	0.217	0.232	0.251
12.5	0.348	0.433	0.3905	0.329	0.349	0.339	0.365	0.344	0.3545	0.511	0.511	0.511	0.506	0.535	0.5205	0.532	0.474	0.503	3.125									0.728	0.691	0.7095									0.616	0.558	0.587	0.390625	0.246	0.297	0.2715
6.25	0.427	0.366	0.3965	0.376	0.387	0.3815	0.368	0.376	0.372	0.436	0.474	0.455	0.479	0.479	0.479	0.465	0.472	0.4685	1.5625									0.67	0.667	0.6685									0.615	0.572	0.5935	0.195312	0.302	0.365	0.3335
3.125	0.603	0.498	0.5505	0.53	0.45	0.49	0.453	0.437	0.445	0.536	0.577	0.5565	0.543	0.547	0.545	0.552	0.556	0.554	0.78125									0.671	0.685	0.678									0.588	0.543	0.5655	0.0976562	0.407	0.402	0.4045
1.5625	0.561	0.597	0.579	0.506	0.533	0.5195	0.504	0.502	0.503	0.466	0.637	0.5515	0.556	0.583	0.5695	0.587	0.603	0.595	0	0.773	0.759	0.752	0.761333	0.655	0.673	0.664	0.664	0.681	0.696	0.6885	0.773	0.759	0.752	0.761333	0.655	0.673	0.664	0.664	0.539	0.52	0.5295	0.0488281	0.462	0.458	0.46
0	0.421	0.391	0.406	0.44	0.415	0.4275	0.469	0.435	0.452	0.475	0.479	0.477	0.51	0.476	0.493	0.501	0.493	0.497																								0	0.497	0.437	0.467	0.473	0.492	0.4825	0.454
[truncated: 11 more columns]

## Sheet: Figure S2
	Berberine					Harmane					Fluoxetine
		HK97lys		PFU/mL			HK97lys		PFU/mL			HK97lys		PFU/mL
		Count	dilution				Count	dilution				Count	dilution
B1	1000	11	-3	3.66667e+06	B1	800	4	-1	13333.3	B1	200	4	-3	1.33333e+06
	700	4	-4	1.33333e+07		400	2	-1	6666.67		100	3	-4	10000000
	350	4	-5	1.33333e+08		200	2	-3	666667		50	7	-4	2.33333e+07
	175	2	-5	6.66667e+07		100	5	-4	1.66667e+07		25	10	-3	3.33333e+06
	0	5	-3	1.66667e+06		50	10	-3	3.33333e+06		0	12	-3	4000000
B2	700	11	-4	3.66667e+07		25	10	-3	3.33333e+06	B2	100	4	-4	1.33333e+07
	600	4	-5	1.33333e+08		12.5	23	-3	7.66667e+06		50	19	-4	6.33333e+07
	350	8	-5	2.66667e+08		6.25	12	-3	4000000		25	2	-4	6.66667e+06
	300	3	-5	100000000		3.125	14	-3	4.66667e+06		12.5	11	-3	3.66667e+06
	0	12	-3	4000000		1.563	10	-3	3.33333e+06		0	5	-3	1.66667e+06
B3	700	4	-4	1.33333e+07		0	4	-3	1.33333e+06
	600	9	-4	30000000	B2	800	5	-2	166667
	350	4	-5	1.33333e+08		400	6	-2	200000
	300	3	-5	100000000		200	16	-2	533333
	0	5	-3	1.66667e+06		100	5	-4	1.66667e+07
						50	17	-3	5.66667e+06
						25	11	-3	3.66667e+06
						12.5	5	-3	1.66667e+06
						6.25	20	-3	6.66667e+06
						3.125	14	-3	4.66667e+06
						1.563	7	-3	2.33333e+06
						0	24	-3	8000000
					B3	800	7	-2	233333
						400	2	-2	66666.7
						200	2	-3	666667
						100	6	-4	20000000
						50	2	-4	6.66667e+06
						25	4	-4	1.33333e+07
						12.5	3	-4	10000000
						6.25	3	-4	10000000
						3.125	11	-3	3.66667e+06
						1.563	9	-3	3000000
						0	12	-3	4000000

## Sheet: Figure S3a
O.D. 600															479520															Normalized to O.D														Technical average
																																												cipro (ug/ml)	10	5	2.5	1.25	0.625
B1															B1															B1
	1	2	3	4	5	6	7	8	9	10	11	12				1	2	3	4	5	6	7	8	9	10	11	12				1	2	3	4	5	6	7	8	9	10	11	12			1	2	3	4	5
A	0.024	0.041	0.059	0.125	0.236	0.298	0.336	0.322	0.412	0.434	0.636		Blank Read 1:600		A	-97	964	1919	2150	2395	1864	2470	2518	1964	2174	363		Blank Read 2:479,520		A	-4041.67	23512.2	32525.4	17200	10148.3	6255.03	7351.19	7819.88	4766.99	5009.22	570.755	#DIV/0!		MG1655	-3812.5	23331.1	31692.4	16331.6	9862.03
B	0.024	0.04	0.064	0.136	0.231	0.273	0.296	0.335	0.413	0.417	0.674		Blank Read 1:600		B	-86	926	1975	2103	2212	2024	2091	2042	1774	2044	100		Blank Read 2:479,520		B	-3583.33	23150	30859.4	15463.2	9575.76	7413.92	7064.19	6095.52	4295.4	4901.68	148.368	#DIV/0!		recA-GFP	568381	765931	432329	166381	111951
C	0.021	0.037	0.079	0.192	0.357	0.405	0.428	0.377	0.46	0.478	1.199		Blank Read 1:600		C	12064	28490	36395	33490	42966	47068	44502	34028	36444	41254	5957		Blank Read 2:479,520		C	574476	770000	460696	174427	120353	116217	103977	90259.9	79226.1	86305.4	4968.31	#DIV/0!		sulA-GFP	53619.5	91731	87588.7	43369.5	33258.4
D	0.021	0.036	0.079	0.191	0.339	0.411	0.407	0.373	0.438	0.508	1.111		Blank Read 1:600		D	11808	27427	31913	30242	35103	43037	41745	32350	35227	42060	5970		Blank Read 2:479,520		D	562286	761861	403962	158335	103549	104713	102568	86729.2	80426.9	82795.3	5373.54	#DIV/0!		pitB-GFP	32338.1	66961.1	56592	35034.8	15619.1
E	0.029	0.035	0.055	0.121	0.186	0.22	0.23	0.228	0.296	0.2	0.913		Blank Read 1:600		E	1749	3452	5228	5406	6536	10028	11693	10222	9077	11256	-801		Blank Read 2:479,520		E	60310.3	98628.6	95054.5	44677.7	35139.8	45581.8	50839.1	44833.3	30665.5	56280	-877.327	#DIV/0!
F	0.028	0.036	0.057	0.114	0.191	0.233	0.236	0.236	0.279	0.249	0.952		Blank Read 1:600		F	1314	3054	4567	4795	5993	10570	12247	10711	10321	10838	-698		Blank Read 2:479,520		F	46928.6	84833.3	80122.8	42061.4	31377	45364.8	51894.1	45385.6	36992.8	43526.1	-733.193	#DIV/0!
G	0.028	0.036	0.047	0.094	0.245	0.322	0.295	0.28	0.32	0.438	1.018	0.001	Blank Read 1:600		G	900	2114	2718	3100	3689	6620	9985	12551	17571	15487	24694	280	Blank Read 2:479,520		G	32142.9	58722.2	57829.8	32978.7	15057.1	20559	33847.5	44825	54909.4	35358.4	24257.4	280000
H	0.03	0.03	0.048	0.088	0.221	0.32	0.296	0.277	0.35	0.451	1.022	-0.001	Blank Read 1:600		H	976	2256	2657	3264	3576	7074	10303	16730	22384	18602	26883	-280	Blank Read 2:479,520		H	32533.3	75200	55354.2	37090.9	16181	22106.2	34807.4	60397.1	63954.3	41246.1	26304.3	280000
																																												cipro (ug/ml)	10	5	2.5	1.25	0.625
B2															B2															B2
	1	2	3	4	5	6	7	8	9	10	11	12				1	2	3	4	5	6	7	8	9	10	11	12				1	2	3	4	5	6	7	8	9	10	11	12			1	2	3	4	5
A	0.021	0.034	0.052	0.113	0.24	0.307	0.336	0.313	0.459	0.453	0.715		Blank Read 1:600		A	-2093	-1169	-32	730	1083	641	843	1205	346	567	-1948		Blank Read 2:479,520		A	-99666.7	-34382.4	-615.385	6460.18	4512.5	2087.95	2508.93	3849.84	753.813	1251.66	-2724.48	#DIV/0!		MG1655	-103018	-32327.5	1519.89	7072.61	4228.98
B	0.019	0.033	0.058	0.127	0.22	0.286	0.332	0.293	0.338	0.438	0.683		Blank Read 1:600		B	-2021	-999	212	976	868	269	952	915	1393	321	-1507		Blank Read 2:479,520		B	-106368	-30272.7	3655.17	7685.04	3945.45	940.559	2867.47	3122.87	4121.3	732.877	-2206.44	#DIV/0!		recA-GFP	458619	676750	429917	183208	84860.3
C	0.027	0.028	0.05	0.103	0.202	0.252	0.183	0.259	0.287	0.383	1.08		Blank Read 1:600		C	11358	18802	21825	18777	18321	16761	18862	16449	19360	24475	47817		Blank Read 2:479,520		C	420667	671500	436500	182301	90698	66511.9	103071	63509.7	67456.4	63903.4	44275	#DIV/0!		sulA-GFP	4268.77	53148.3	55227.5	31367.5	18675.3
D	0.021	0.028	0.051	0.096	0.222	0.252	0.177	0.297	0.304	0.574	1.086		Blank Read 1:600		D	10428	19096	21590	17675	17543	14618	15652	14457	20157	33625	47602		Blank Read 2:479,520		D	496571	682000	423333	184115	79022.5	58007.9	88429.4	48676.8	66305.9	58580.1	43832.4	#DIV/0!		pitB-GFP	10915.1	35436.3	44817.1	21852	14563.6
E	0.023	0.03	0.044	0.083	0.182	0.239	0.228	0.219	0.294	0.405	0.687		Blank Read 1:600		E	234	1842	2527	2662	3331	5169	6904	5921	5292	13491	14817		Blank Read 2:479,520		E	10173.9	61400	57431.8	32072.3	18302.2	21627.6	30280.7	27036.5	18000	33311.1	21567.7	#DIV/0!
F	0.022	0.029	0.043	0.083	0.186	0.223	0.193	0.201	0.274	0.436	1.047		Blank Read 1:600		F	-36	1302	2280	2545	3543	5609	7779	6663	6658	12222	2728		Blank Read 2:479,520		F	-1636.36	44896.6	53023.3	30662.7	19048.4	25152.5	40305.7	33149.3	24299.3	28032.1	2605.54	#DIV/0!
G	0.029	0.035	0.048	0.093	0.18	0.205	0.167	0.175	0.212	0.37	1.095	0	Blank Read 1:600		G	168	1510	2081	2067	2557	3247	4483	8625	12194	11817	26164	56	Blank Read 2:479,520		G	5793.1	43142.9	43354.2	22225.8	14205.6	15839	26844.3	49285.7	57518.9	31937.8	23894.1	#DIV/0!
H	0.027	0.037	0.05	0.092	0.166	0.195	0.168	0.201	0.3	0.34	1.208	0	Blank Read 1:600		H	433	1026	2314	1976	2477	3152	4333	9992	13127	15080	28560	-56	Blank Read 2:479,520		H	16037	27729.7	46280	21478.3	14921.7	16164.1	25791.7	49711.4	43756.7	44352.9	23642.4	#DIV/0!
[truncated: 19 more columns]

[truncated: 3 more sheets: Figure S3b, Figure S4, library]
